# Supplementary material for: Spatiotemporal variations in gene expression, histology and biomechanics in an ovine model of tendinopathy
Source: PLoS One. 2017 Oct 12;12(10):e0185282. doi: 10.1371/journal.pone.0185282 (PMC5638251; doi:10.1371/journal.pone.0185282)
Supplement: S1 Spreadsheet — (XLSX) [file pone.0185282.s004.xlsx]

## Sheet: GE
sampleid	regid	sheep	time	cart	cut	distal	region	userid	cutcontrol	tissue	pd	col1	col2	col3	acan	vcan	bgn	fmod	dcn	lum	mmp2	mmp9	mm13	ats4	ats5	tmp1	tmp2	tmp3	gapd	l10mmp13	rgn2	l10acan	l10vcan	l10dcn	l10bgn	l10fmod	l10lum	l10ats4	l10ats5	l10tmp1	l10mmp2	l10mmp9	l10tmp2	l10tmp3	l10col1	l10col2	l10col3	l10gapd	mod20
1	1LP1	1	8	0	Cut	0	1	1LP1	Cut	Tendon	P	3.4739	0.0058	9.5914	0.1689	28.4969	16.3066	9.0898	4.0665	7.8132	0.5983	190.789	24.7275	107.266	63.4438	4.9715	0.1202	13.6653	18.6386	1.39318	1	-0.77237	1.4548	0.609221	1.21236	0.958554	0.892829	2.03046	1.80239	0.696487	-0.223081	2.28055	-0.920095	1.13562	0.540817	-2.23657	0.981882	1.27041	0.24013
2	1LP2	1	8	0	Cut	0	2	1LP2	Cut	Tendon	P	291.415	0.1068	8.7014	2.988	34.363	34.4751	208.018	101.054	7.9576	21.3342	149.605	14.1034	22.8496	233.916	0.4783	21.3989	9.1326	38.904	1.14932	2	0.475381	1.53609	2.00455	1.53751	2.3181	0.900782	1.35888	2.36906	-0.3203	1.32908	2.17495	1.33039	0.960594	2.46451	-0.971429	0.939589	1.58999	0.15312
3	1LP3	1	8	0	Cut	0	3	1LP3	Cut	Tendon	P	78.0339	0.0224	1.1876	0.7587	18.7871	9.2486	69.0705	52.9807	1.1207	3.5675		0.2536	24.2849	35.0001	2.2097	5.951	17.6674	14.7339	-0.595851	3	-0.11993	1.27386	1.72412	0.966076	1.83929	0.0494894	1.38534	1.54407	0.344333	0.552364		0.77459	1.24717	1.89228	-1.64975	0.0746702	1.16832
4	1LP4	1	8	0	Cut	0	4	1LP4	Cut	Tendon	P																				4
5	1LD4	1	8	0	Cut	1	1	1LD4	Cut	Tendon	D																				1																		0.512589
6	1RP1	1	8	0	NOC	0	1	1RP1	Control	Tendon	P	286.825	0.512	7.4925	7.3468	121.777	82.3197	205.545	111.037	7.8436	66.6473	298.538	1.4284	190.202	194.1	68.7452	42.0379	121.679	51.1437	0.15485	1	0.866098	2.08556	2.04547	1.9155	2.31291	0.894516	2.27921	2.28803	1.83724	1.82378	2.475	1.62364	2.08522	2.45762	-0.29073	0.874627	1.70879	0.538371
7	1RP2	1	8	0	NOC	0	2	1RP2	Control	Tendon	P																				2																		0.631142
8	1RP3	1	8	0	NOC	0	3	1RP3	Control	Tendon	P	78.5642	0.1092	7.0168	2.9481	38.0429	30.2619	113.042	91.5913	8.1414	0.7487		3.4774	211.209	68.3836	6.5566	17.9704	19.2429	32.8497	0.541255	3	0.469542	1.58027	1.96185	1.4809	2.05324	0.910699	2.32471	1.83495	0.816679	-0.125692		1.25456	1.28427	1.89522	-0.961777	0.846139	1.51653
9	1RP4	1	8	0	NOC	0	4	1RP4	Control	Tendon	P	33.3868	0.0556	30.9831	0.2628	50.187	31.5039	24.9878	25.6436	26.2087	2.287	462.85	3.2932	177.124	62.5817	43.6243	1.2933	18.3462	55.0731	0.517618	4	-0.580375	1.70059	1.40898	1.49836	1.39773	1.41844	2.24828	1.79645	1.63973	0.359266	2.66544	0.111699	1.26355	1.52357	-1.25493	1.49113	1.74094
10	1RD4	1	8	0	NOC	1	1	1RD4	Control	Tendon	D																				1																		0.851611
11	2LP1	2	8	0	Cut	0	1	2LP1	Cut	Tendon	P	263.262	0.2518	448.336	24.1723	468.504	176.439	185.034	110.923	541.01	179.616	263.283	1534.62	1264.72	328.495	17.2184	36.0841	18.7709	121.002	3.186	1	1.38332	2.67071	2.04502	2.24659	2.26725	2.7332	3.10199	2.51653	1.23599	2.25434	2.42042	1.55732	1.27348	2.42039	-0.598944	2.6516	2.08279	0.200032
12	2LP2	2	8	0	Cut	0	2	2LP2	Cut	Tendon	P																				2																		0.305381
13	2LP3	2	8	0	Cut	0	3	2LP3	Cut	Tendon	P	2521.35	2.6505	383.647	175.006	712.6	570.061	1189.7	1160.91	654.379	1098.14	392.599	476.917	1351.6	501.034	214.326	1337.93	123.624	470.851	2.67844	3	2.24305	2.85285	3.0648	2.75592	3.07544	2.81583	3.13085	2.69987	2.33107	3.04066	2.59395	3.12643	2.0921	3.40163	0.423328	2.58393	2.67288
14	2LP4	2	8	0	Cut	0	4	2LP4	Cut	Tendon	P	1055.38	0.5717	73.3427	46.2113	137.821	109.756	377.264	370.623	116.291	78.1491	154.354	6.5365	1181.08	113.514	46.7234	179.195	167.291	181.898	0.815345	4	1.66475	2.13932	2.56893	2.04043	2.57665	2.06555	3.07228	2.05505	1.66953	1.89292	2.18852	2.25333	2.22347	3.02341	-0.242832	1.86536	2.25983
15	2LD4	2	8	0	Cut	1	1	2LD4	Cut	Tendon	D	553.403	0.1372	4739.73	9.892	2781.52	534.187	111.816	151.484	5444.23	202.651	1056.72	727.866	2626.65	844.15	43.6438	55.9518	142.077	249.971	2.86205	1	0.995284	3.44428	2.18037	2.72769	2.04851	3.73594	3.4194	2.92642	1.63992	2.30675	3.02396	1.74781	2.15252	2.74304	-0.862646	3.67575	2.39789	0.261711
16	2LD5	2	8	0	Cut	1	2	2LD5	Cut	Tendon	D	285.553	0.2755	629.87	40.8393	811.771	296.384	370.044	405.604	1121.94	43.7518	615.464	38.1834	681.448	984.037	242.162	148.279	162.505	318.255	1.58187	2	1.61108	2.90943	2.6081	2.47185	2.56825	3.04997	2.83343	2.99301	2.3841	1.641	2.7892	2.17108	2.21087	2.45569	-0.559878	2.79925	2.50278
17	2RP1	2	8	0	NOC	0	1	2RP1	Control	Tendon	P	1122.67	2.5983	65.7831	87.7228	318.922	409.022	1291.83	1164.67	214.292	773.639	462.267	2.4327	916.729	1002.91	504.853	3399.15	228.936	461.488	0.386089	1	1.94311	2.50368	3.0662	2.61175	3.1112	2.33101	2.96224	3.00126	2.70316	2.88854	2.66489	3.53137	2.35971	3.05025	0.414689	1.81811	2.66416	0.343995
18	2RP2	2	8	0	NOC	0	2	2RP2	Control	Tendon	P	4214.82	2.8078	40.3806	112.782	177.603	187.714	1213.6	1281.98	148.49	439.49	391.247	1.335	1394.21	524.676	212.566	1538.26	70.5452	439.396	0.125481	2	2.05224	2.24945	3.10788	2.2735	3.08408	2.1717	3.14433	2.71989	2.32749	2.64295	2.59245	3.18703	1.84847	3.62478	0.448366	1.60617	2.64286	0.273078
19	2RP3	2	8	0	NOC	0	3	2RP3	Control	Tendon	P	2360.97	1.1407	38.6945	105.038	218.675	145.37	772.667	1121.79	238.372	203.444	376.677	0.7399	787.424	199.306	295.345	1291.81	8.2258	450.505	-0.130827	3	2.02135	2.3398	3.04991	2.16248	2.88799	2.37725	2.89621	2.29952	2.47033	2.30844	2.57597	3.1112	0.915178	3.37309	0.0571714	1.58765	2.6537
20	2RP4	2	8	0	NOC	0	4	2RP4	Control	Tendon	P	2434.55	2.8865	309.159	183.789	766.76	279.019	761.404	1076.33	604.146	223.941	570.477	1.2305	1180.22	315.455	288.837	549.899	39.688	576.294	0.0900816	4	2.26432	2.88466	3.03194	2.44563	2.88162	2.78114	3.07196	2.49894	2.46065	2.35013	2.75624	2.74028	1.59866	3.38642	0.460372	2.49018	2.76064
21	2RD4	2	8	0	NOC	1	1	2RD4	Control	Tendon	D	1174.44	1.2188	104.349	105.424	231.676	387.181	1219.19	1266.88	261.072	943.962	597.439	4.8509	587.039	1304.66	690.294	1453.46	35.0432	477.066	0.685822	1	2.02294	2.36488	3.10273	2.58791	3.08607	2.41676	2.76867	3.1155	2.83903	2.97496	2.77629	3.1624	1.5446	3.06983	0.0859324	2.01849	2.67858	0.504706
22	2RD5	2	8	0	NOC	1	2	2RD5	Control	Tendon	D	1227.57	1.2212	193.285	110.024	271.244	336.412	781.849	805.567	327.433	193.452	430.93	12.2866	684.293	888.534	43.7216	50.23	73.5849	432.927	1.08943	2	2.04149	2.43336	2.9061	2.52687	2.89312	2.51512	2.83524	2.94867	1.6407	2.28657	2.63441	1.70096	1.86679	3.08905	0.0867868	2.2862	2.63641
23	3LP1	3	8	0	Cut	0	1	3LP1	Cut	Tendon	P	1245.1	1.2796	1395.29	110.473	765.313	669.915	798.936	728.955	1373.33	234.446	347.71	204.919	1223.52	1650.32	45.4704	1232.24	9.0591	364.959	2.31158	1	2.04325	2.88384	2.8627	2.82602	2.90251	3.13777	3.08761	3.21757	1.65773	2.37004	2.54122	3.09069	0.957085	3.0952	0.107074	3.14466	2.56224	0.445109
24	3LP2	3	8	0	Cut	0	2	3LP2	Cut	Tendon	P	1078.65	2.6309	86.2256	45.7062	177.407	192.793	1225.27	1292.18	266.584	217.365	356.683	18.2663	750.905	913.97	100.271	145.03	16.076	371.275	1.26165	2	1.65997	2.24897	3.11132	2.28509	3.08823	2.42583	2.87559	2.96093	2.00117	2.33719	2.55228	2.16146	1.20618	3.03288	0.420104	1.93564	2.56969	0.393753
25	3LP3	3	8	0	Cut	0	3	3LP3	Cut	Tendon	P	1305.83	1.142	42.1141	46.9564	116.116	116.343	1280.39	1102.36	127.413	99.4072	174.096	1.0766	660.144	546.757	236.984	498.374	71.5763	391.067	0.0320544	3	1.67169	2.06489	3.04232	2.06574	3.10734	2.10521	2.81964	2.7378	2.37472	1.99742	2.24079	2.69755	1.85477	3.11589	0.0576661	1.62443	2.59225
26	3LP4	3	8	0	Cut	0	4	3LP4	Cut	Tendon	P	1261.55	1.2056	75.0563	41.2353	210.471	101.831	889.411	789.17	160.214	39.0948	123.705	0.7355	644.855	360.461	97.4298	1209.69	306.344	380.184	-0.133417	4	1.61527	2.32319	2.89717	2.00788	2.9491	2.2047	2.80946	2.55686	1.98869	1.59212	2.09239	3.08268	2.48621	3.1009	0.0812032	1.87539	2.57999
27	3LD4	3	8	0	Cut	1	1	3LD4	Cut	Tendon	D	579.783	0.5642	444.453	22.1387	718.908	298.434	707.846	417.471	652.446	175.204	190.435	212.984	439.75	1427.35	246.078	166.087	61.0895	221.167	2.32835	1	1.34515	2.85667	2.62063	2.47485	2.84994	2.81454	2.64321	3.15453	2.39107	2.24354	2.27975	2.22034	1.78597	2.76327	-0.248567	2.64783	2.34472	0.225993
28	3RP1	3	8	0	NOC	0	1	3RP1	Control	Tendon	P	636.643	1.2198	67.9135	85.0597	217.166	369.33	912.42	1094.99	297.777	413.292	231.5	9.1423	383.43	967.325	606.065	12516.4	153.273	450.003	0.961055	1	1.92972	2.33679	3.03941	2.56742	2.9602	2.47389	2.58369	2.98557	2.78252	2.61626	2.36455	4.09748	2.18547	2.8039	0.0862886	1.83196	2.65321
29	3RP2	3	8	0	NOC	0	2	3RP2	Control	Tendon	P	631.008	1.1452	40.8779	44.4019	189.678	188.321	824.242	739.814	242.596	170.97	370.898	2.9447	436.283	736.21	599.216	1251.56	66.9365	367.992	0.469041	2	1.6474	2.27802	2.86912	2.2749	2.91606	2.38488	2.63977	2.867	2.77758	2.23292	2.56926	3.09745	1.82566	2.80003	0.0588813	1.61149	2.56584	0
30	3RP3	3	8	0	NOC	0	3	3RP3	Control	Tendon	P	1301.41	1.2155	24.9482	55.9194	123.66	153.531	925.341	813.295	127.507	87.6382	262.969	0.4338	778.212	569.114	290.192	134.244	275.062	396.395	-0.36271	3	1.74756	2.09223	2.91025	2.1862	2.9663	2.10554	2.8911	2.7552	2.46269	1.94269	2.4199	2.12789	2.43943	3.11442	0.084755	1.39704	2.59813
31	3RP4	3	8	0	NOC	0	4	3RP4	Control	Tendon	P	1281.19	2.69	37.0105	82.7137	184.816	170.061	1229.85	1236.6	238.328	75.0708	195.92	0.7158	655.144	500.35	95.687	1634.9	278.707	482.016	-0.145208	4	1.91758	2.26674	3.09223	2.2306	3.08985	2.37717	2.81634	2.69927	1.98085	1.87547	2.29208	3.21349	2.44515	3.10761	0.429752	1.56832	2.68306
32	3RD4	3	8	0	NOC	1	1	3RD4	Control	Tendon	D	62.5493	0.1208	10.2914	6.0545	33.8264	51.1368	127.76	168.408	37.8087	6.4725		2.3693	130.003	136.592	5.781	19.4194	39.3746	66.9035	0.37462	1	0.782078	1.52926	2.22636	1.70873	2.1064	1.57759	2.11395	2.13543	0.762003	0.811072		1.28824	1.59522	1.79622	-0.917933	1.01247	1.82545	0.308183
33	4LP1	4	8	0	NOC	0	1	4LP1	Control	Tendon	P	275.694	1.1297	10.3462	48.4222	101.562	180.424	432.463	792.616	59.8918	20.2177	126.259	1.4937	404.766	147.508	16.7604	144.115	16.6039	255.803	0.174263	1	1.68504	2.00673	2.89906	2.25629	2.63595	1.77737	2.6072	2.16882	1.22428	1.30573	2.10126	2.15871	1.22021	2.44043	0.0529631	1.01478	2.40791	0.29411
34	4LP2	4	8	0	NOC	0	2	4LP2	Control	Tendon	P	1107.57	2.8045	21.278	109.046	116.006	187.37	1324.23	1465.39	138.518	188.816	188.799	2.5077	1217.93	622.658	777.346	557.199	169.102	429.898	0.399276	2	2.03761	2.06448	3.16595	2.2727	3.12196	2.14151	3.08562	2.79425	2.89061	2.27604	2.276	2.74601	2.22815	3.04437	0.447856	1.32793	2.63336	0.054808
35	4LP3	4	8	0	NOC	0	3	4LP3	Control	Tendon	P	1300.31	2.5117	59.4586	164.498	226.663	170.165	1609.27	1463.6	231.124	213.908	371.588	0.6546	1268.41	391.735	764.122	549.681	42.95	461.509	-0.184024	3	2.21616	2.35538	3.16542	2.23087	3.20663	2.36385	3.10326	2.59299	2.88316	2.33023	2.57006	2.74011	1.63296	3.11405	0.399968	1.77422	2.66418
36	4LP4	4	8	0	NOC	0	4	4LP4	Control	Tendon	P	603.063	0.5167	33.953	91.9854	192.49	94.6849	849.944	1209.53	236.135	175.456	243.683	1.0172	698.695	207.552	314.569	150.923	163.481	346.327	0.0074063	4	1.96372	2.28441	3.08262	1.97628	2.92939	2.37316	2.84429	2.31713	2.49772	2.24417	2.38682	2.17876	2.21347	2.78036	-0.286762	1.53088	2.53949
37	4LD4	4	8	0	NOC	1	1	4LD4	Control	Tendon	D	928.728	2.6095	125.448	226.127	704.572	679.273	1651.22	2393.32	500.867	435.265	462.145	307.579	410.369	1568.5	1458.16	1490.73	1712.2	862.543	2.48796	1	2.35435	2.84793	3.379	2.83204	3.2178	2.69972	2.61317	3.19549	3.1638	2.63875	2.66478	3.1734	3.23355	2.96789	0.416557	2.09846	2.93578	0.585107
38	4LD5	4	8	0	NOC	1	2	4LD5	Control	Tendon	D	297.46	0.5378	49.0865	50.2965	122.449	110.082	473.241	454.686	82.3829	210.505	216.739	6.0649	223.241	366.254	90.2204	62.0303	19.5915	199.644	0.782824	2	1.70154	2.08796	2.65771	2.04172	2.67508	1.91584	2.34877	2.56378	1.95531	2.32326	2.33594	1.7926	1.29207	2.47343	-0.269379	1.69096	2.30026
39	4RP1	4	8	0	Cut	0	1	4RP1	Cut	Tendon	P	1162.33	2.6764	853.132	245.502	929.119	1085.41	791.595	585.32	2360.48	2715.29	549.779	706.106	1205.06	876.681	554.013	459.124	83.5128	460.523	2.84887	1	2.39005	2.96807	2.76739	3.03559	2.8985	3.373	3.08101	2.94284	2.74352	3.43382	2.74019	2.66193	1.92175	3.06533	0.427551	2.93102	2.66325	0.236686
40	4RP2	4	8	0	Cut	0	2	4RP2	Cut	Tendon	P	567.519	1.2	39.6841	44.8044	135.318	195.682	845.242	1174.46	266.781	523.074	375.479	41.2887	451.678	499.704	321.586	53.0627	65.1776	416.925	1.61583	2	1.65132	2.13135	3.06984	2.29155	2.92698	2.42616	2.65483	2.69871	2.5073	2.71856	2.57459	1.72479	1.8141	2.75398	0.0791813	1.59862	2.62006	0.083914
41	4RP3	4	8	0	Cut	0	3	4RP3	Cut	Tendon	P	552.467	0.5193	11.3695	25.5996	34.5582	53.1705	524.721	641.192	34.5149	36.2391	137.214	0.649	452.714	215.033	37.7926	0.8292	8.7894	214.174	-0.187755	3	1.40823	1.53855	2.80699	1.72567	2.71993	1.53801	2.65582	2.3325	1.57741	1.55918	2.1374	-0.0813407	0.943959	2.74231	-0.284582	1.05574	2.33077
42	4RP4	4	8	0	Cut	0	4	4RP4	Cut	Tendon	P	601.152	1.1681	31.8219	46.6928	106.037	91.8213	913.424	1338.29	265.747	97.3847	262.864	1.3558	472.906	262.693	311.431	507.393	317.4	452.163	0.132196	4	1.66925	2.02546	3.12655	1.96294	2.96067	2.42447	2.67477	2.41945	2.49336	1.98849	2.41973	2.70534	2.50161	2.77898	0.06748	1.50273	2.6553
43	4RD4	4	8	0	Cut	1	1	4RD4	Cut	Tendon	D	519.135	0.5209	441.826	89.8007	481.737	640.257	431.657	459.43	2894.45	219.34	455.146	189.507	436.192	437.313	120.83	6.4461	18.0684	255.494	2.27763	1	1.95328	2.68281	2.66222	2.80635	2.63514	3.46157	2.63968	2.64079	2.08217	2.34112	2.65815	0.809297	1.25692	2.71528	-0.283246	2.64525	2.40738	0.26817
44	4RD5	4	8	0	Cut	1	2	4RD5	Cut	Tendon	D	609.093	1.2112	348.771	73.3075	447.956	330.074	1187.2	1218.33	1147.33	224.61	195.868	206.889	588.753	820.51	719.505	119.629	39.8248	362.793	2.31574	2	1.86515	2.65124	3.08576	2.51861	3.07452	3.05969	2.76993	2.91408	2.85703	2.35143	2.29196	2.07783	1.60015	2.78468	0.0832159	2.54254	2.55966
45	5LP1	5	8	0	NOC	0	1	5LP1	Control	Tendon	P	2448.51	5.9717	70.889	120.707	265.104	368.526	1190.72	1176.93	259.101	436.519	435.529	5.6161	469.373	765.487	107.682	461.552	66.6069	617.75	0.749435	1	2.08173	2.42342	3.07075	2.56647	3.07581	2.41347	2.67152	2.88394	2.03214	2.64	2.63902	2.66422	1.82352	3.3889	0.776098	1.85058	2.79081	0.320528
46	5LP2	5	8	0	NOC	0	2	5LP2	Control	Tendon	P	1320.28	1.1389	24.2663	54.4549	117.522	90.0756	679.646	444.255	61.7927	82.7876	184.465	0.0342	255.419	356.624	586.665	1242.02	321.991	224.723	-1.46597	2	1.73604	2.07012	2.64763	1.95461	2.83228	1.79094	2.40725	2.55221	2.76839	1.91796	2.26592	3.09413	2.50784	3.12067	0.0564856	1.385	2.35165	0.076697
47	5LP3	5	8	0	NOC	0	3	5LP3	Control	Tendon	P	1255.55	1.187	42.6328	59.3271	201.398	92.1021	582.804	404.077	53.613	41.309	231.546	0.8389	381.439	661.212	223.345	188.653	15.0586	195.692	-0.0762898	3	1.77325	2.30405	2.60646	1.96427	2.76552	1.72927	2.58142	2.82034	2.34898	1.61604	2.36464	2.27567	1.17779	3.09883	0.0744507	1.62974	2.29157
48	5LP4	5	8	0	NOC	0	4	5LP4	Control	Tendon	P	2393.68	2.5781	742.564	237.603	1451.75	555.14	1241.49	1269.61	1423.09	541.398	416.868	19.8433	1212.61	728.138	303.552	459.487	602.743	664.502	1.29761	4	2.37585	3.16189	3.10367	2.7444	3.09394	3.15323	3.08372	2.86221	2.48223	2.73352	2.62	2.66227	2.78013	3.37907	0.4113	2.87073	2.8225
49	5LD4	5	8	0	NOC	1	1	5LD4	Control	Tendon	D	2163.34	2.5993	143.772	164.601	505.581	639.754	1230.32	1340.39	478.862	506.254	650.309	5.2749	1956.58	1493.42	602.564	499.558	804.255	923.646	0.722214	1	2.21643	2.70379	3.12723	2.80601	3.09002	2.68021	3.2915	3.17418	2.78	2.70437	2.81312	2.69859	2.90539	3.33513	0.414856	2.15767	2.96551	0.233802
50	5LD5	5	8	0	NOC	1	2	5LD5	Control	Tendon	D	2214.07	2.5892	124.055	120.179	364.909	358.02	816.903	767.111	72.9934	209.642	662.415	4.6657	250.493	684.428	105.992	17.5442	10.1681	427.724	0.668917	2	2.07983	2.56218	2.88486	2.55391	2.91217	1.86328	2.3988	2.83533	2.02527	2.32148	2.82113	1.24413	1.00724	3.34519	0.413166	2.09361	2.63116
51	5RP1	5	8	0	Cut	0	1	5RP1	Cut	Tendon	P	1108.27	1.2079	634.444	53.4139	818.441	501.619	424.796	342.881	712.468	400.002	440.615	903.884	844.504	744.585	105.379	40.2901	13.6797	225.141	2.95611	1	1.72765	2.91299	2.53514	2.70037	2.62818	2.85277	2.9266	2.87191	2.02276	2.60206	2.64406	1.6052	1.13608	3.04465	0.082031	2.80239	2.35245	0.527762
52	5RP2	5	8	0	Cut	0	2	5RP2	Cut	Tendon	P	2261.67	2.882	983.49	152.848	1312.45	1066.08	1177.58	769.519	1241.81	921.72	651.561	899.57	1204.81	1516.44	789.742	493.924	62.4198	881.478	2.95404	2	2.18426	3.11808	2.88622	3.02779	3.07099	3.09405	3.08092	3.18083	2.89749	2.9646	2.81395	2.69366	1.79532	3.35443	0.459694	2.99277	2.94521	0.286868
53	5RP3	5	8	0	Cut	0	3	5RP3	Cut	Tendon	P	2132.43	6.4305	200.684	94.6536	333	326.779	1256.24	1216.66	240.764	483.075	560.869	93.5436	709.104	701.598	668.347	144.039	40.8995	443.769	1.97101	3	1.97614	2.52244	3.08517	2.51425	3.09907	2.38159	2.85071	2.84609	2.825	2.68402	2.74886	2.15848	1.61172	3.32888	0.808245	2.30251	2.64716
54	5RP4	5	8	0	Cut	0	4	5RP4	Cut	Tendon	P	2238.81	2.5393	108.653	93.9584	247.194	172.722	883.222	775.875	69.5418	184.708	135.208	2.7961	1135.14	265.528	113.851	63.6546	37.5509	366.796	0.446553	4	1.97294	2.39304	2.88979	2.23735	2.94607	1.84225	3.05505	2.42411	2.05634	2.26649	2.131	1.80383	1.57462	3.35002	0.404714	2.03604	2.56442
55	5RD4	5	8	0	Cut	1	1	5RD4	Cut	Tendon	D	1071.59	1.4518	1766.74	103.242	1498.05	910.821	421.961	280.105	1041.39	1050.67	417.366	921.802	1364.62	753.298	98.2145	48.0148		314.928	2.96464	1	2.01386	3.17552	2.44732	2.95943	2.62527	3.01761	3.13501	2.87697	1.99218	3.02147	2.62052	1.68138		3.03003	0.161907	3.24717	2.49821	0.357383
56	5RD5	5	8	0	Cut	1	2	5RD5	Cut	Tendon	D	1200.84	2.9663	250.547	85.3261	437.403	493.114	1293.19	1156.71	281.632	899.447	347.065	180.834	1230.68	1615.43	267.464	174.255	295.452	467.166	2.25728	2	1.93108	2.64088	3.06323	2.69295	3.11166	2.44968	3.09015	3.20829	2.42727	2.95397	2.54041	2.24119	2.47049	3.07948	0.472215	2.39889	2.66947
57	6LP1	6	8	0	NOC	0	1	6LP1	Control	Tendon	P	1182.18	6.3212	59.4586	116.88	241.826	351.75	1511.83	1342.29	117.415	1000.09	385.117	5.3195	1046.14	854.182	113.446	1651.37	1415.3	618.44	0.725871	1	2.06774	2.3835	3.12785	2.54623	3.1795	2.06972	3.01959	2.93155	2.05479	3.00004	2.58559	3.21785	3.15085	3.07268	0.800799	1.77422	2.7913	0.207468
58	6LP2	6	8	0	NOC	0	2	6LP2	Control	Tendon	P	2279.21	5.9207	62.2743	159.034	237.732	278.63	1640.99	1416.5	136.914	992.515	441.581	2.5956	613.477	631.644	563.977	1622.02	317.828	607.27	0.414238	2	2.20149	2.37609	3.15122	2.44503	3.2151	2.13645	2.7878	2.80047	2.75126	2.99674	2.64501	3.21006	2.50219	3.35778	0.772373	1.79431	2.78338	0.21914
59	6LP3	6	8	0	NOC	0	3	6LP3	Control	Tendon	P	2400.27	6.3781	55.2609	116.802	193.005	149.826	1331.35	1164.44	73.3994		439.477	1.2559	1163.14	363.346	578.229	185.398	389.597	422.231	0.0989551	3	2.06745	2.28557	3.06612	2.17559	3.12429	1.86569	3.06563	2.56032	2.7621		2.64294	2.2681	2.59062	3.38026	0.804691	1.74242	2.62555
60	6LP4	6	8	0	NOC	0	4	6LP4	Control	Tendon	P	2531.24	2.5532	56.3695	162.206	221.567	161.782	1324.42	1193.88	123.22	389.215	298.38	1.1816	1245.38	278.548	222.303	120.198	78.9922	449.919	0.0724705	4	2.21007	2.34551	3.07696	2.20893	3.12203	2.09068	3.0953	2.4449	2.34694	2.59019	2.47477	2.0799	1.89758	3.40333	0.407085	1.75104	2.65313
61	6LD4	6	8	0	NOC	1	1	6LD4	Control	Tendon	D	1123.38	2.5681	78.7742	118.431	260.247	352.026	1198.66	1124.6	132.005	983.579	311.985	12.1536	628.741	800.429	728.865	1353.55	815.522	503.129	1.08471	1	2.07347	2.41539	3.051	2.54657	3.0787	2.12059	2.79847	2.90332	2.86265	2.99281	2.49413	3.13147	2.91144	3.05053	0.409612	1.89638	2.70168	0.333659
62	6RP1	6	8	0	Cut	0	1	6RP1	Cut	Tendon	P	2216.65	2.7838	1819.47	241.229	1589.23	1187.26	1202.74	672.478	749.075	5236.52	451.776	1692.6	1460.34	1594.05	100.003	467.433	664.297	560.126	3.22855	1	2.38243	3.20119	2.82768	3.07455	3.08017	2.87453	3.16445	3.2025	2.00001	3.71904	2.65492	2.66972	2.82236	3.3457	0.444638	3.25995	2.74829	0.189313
63	6RP2	6	8	0	Cut	0	2	6RP2	Cut	Tendon	P	2065.35	5.7413	377.727	118.664	674.413	559.663	1362.07	1216.36	538.117	2206.69	644.51	913.778	822.287	1607.62	305.52	3860.99	783.473	477.709	2.96084	2	2.07432	2.82893	3.08506	2.74793	3.1342	2.73088	2.91502	3.20618	2.48504	3.34374	2.80923	3.5867	2.89402	3.31499	0.75901	2.57718	2.67916	0.1701
64	6RP3	6	8	0	Cut	0	3	6RP3	Cut	Tendon	P	2156.49	2.6546	60.3533	107.104	184.062	190.021	1302.25	1119.05	76.9001	393.235	487.855	27.1473	767.987	511.009	287.104	452.631	21.6926	420.058	1.43373	3	2.02981	2.26496	3.04885	2.2788	3.1147	1.88593	2.88535	2.70843	2.45804	2.59465	2.68829	2.65574	1.33631	3.33375	0.423999	1.7807	2.62331
65	6RP4	6	8	0	Cut	0	4	6RP4	Cut	Tendon	P	2438.68	5.7929	24.7017	125.637	102.421	97.5144	1355.25	1076.7	32.388	537.738	428.591	0.8426	691.6	260.672	709.792	63.7891	644.138	398.52	-0.0743786	4	2.09912	2.01039	3.03209	1.98907	3.13202	1.51038	2.83986	2.41609	2.85113	2.73057	2.63204	1.80475	2.80898	3.38715	0.762896	1.39273	2.60045
66	6RD4	6	8	0	Cut	1	1	6RD4	Cut	Tendon	D	1028.92	2.6556	684.321	100.458	950.938	576.916	864.829	824.36	1189.67	1049.16	297.253	3367.32	1226.58	897.449	224.043	517.394	639.529	386.799	3.52729	1	2.00198	2.97815	2.91612	2.76111	2.93693	3.07543	3.0887	2.95301	2.35033	3.02084	2.47313	2.71382	2.80586	3.01238	0.424163	2.83526	2.58749	0.472924
67	7LP1	7	8	0	NOC	0	1	7LP1	Control	Tendon	P	1175.69	5.8269	127.836	105.254	412.825	307.956	827.758	773.978	603.03	462.761	602.854	40.3861	619.705	600.307	831.271	174.255	617.436	799.959	1.60623	1	2.02224	2.61577	2.88873	2.48849	2.9179	2.78034	2.79218	2.77837	2.91974	2.66536	2.78021	2.24119	2.79059	3.07029	0.765437	2.10665	2.90307	0.824361
68	7LP2	7	8	0	NOC	0	2	7LP2	Control	Tendon	P	2443.33	14.1813	60.67	261.138	327.156	243.217	2126.71	2055.97	228.11	772.209	518.425	6.5711	1855.38	643.849	1289.39	4187.75	352.125	1179.84	0.817638	2	2.41687	2.51476	3.31302	2.38599	3.32771	2.35814	3.26843	2.80878	3.11038	2.88774	2.71469	3.62198	2.5467	3.38798	1.15172	1.78297	3.07182	0.314285
69	7LP3	7	8	0	NOC	0	3	7LP3	Control	Tendon	P	2521.62	5.8839	60.265	205.912	366.983	157.795	1399.18	1169.75	121.545	522.107	279.299	2.5637	1253.97	378.447	774.062	403.353	76.8475	683.842	0.408867	3	2.31368	2.56465	3.06809	2.19809	3.14587	2.08474	3.09829	2.57801	2.88878	2.71776	2.44607	2.60568	1.88563	3.40168	0.769665	1.78007	2.83495
70	7LP4	7	8	0	NOC	0	4	7LP4	Control	Tendon	P	1305.83	6.9896	66.3221	109.612	389.352	142.309	762.498	1039.35	152.652	373.691	287.458	5.5124	1101.37	222.431	603.908	52.409	66.9766	670.18	0.741341	4	2.03986	2.59034	3.01676	2.15323	2.88224	2.1837	3.04193	2.3472	2.78097	2.57251	2.45858	1.71941	1.82592	3.11589	0.844452	1.82166	2.82619
71	7LD4	7	8	0	NOC	1	1	7LD4	Control	Tendon	D	1142.69	6.754	178.894	240.057	693.571	657.896	1392.04	1342.1	630.507	1139.3	668.331	11.7437	728.263	1258.87	12507.7	416.983	174.604	917.61	1.0698	1	2.38031	2.84109	3.12778	2.81816	3.14365	2.79969	2.86229	3.09998	4.09718	3.05664	2.82499	2.62012	2.24205	3.05793	0.829561	2.2526	2.96266	0.368979
72	7LD5	7	8	0	NOC	1	2	7LD5	Control	Tendon	D	1163.56	2.6785	77.6902	228.524	413.215	296.384	1089.99	1049.12	250.481	406.133	320.397	11.9785	1234.14	448.348	765.315	1280.95	69.0727	669.838	1.0784	2	2.35893	2.61618	3.02082	2.47185	3.03742	2.39877	3.09137	2.65162	2.88384	2.60867	2.50569	3.10753	1.83931	3.06579	0.427892	1.89037	2.82597
73	7RP1	7	8	0	NOC	0	1	7RP1	SHAMcut	Tendon	P	1154.48	2.7344	108.954	106.613	397.274	311.116	823.336	743.664	342.479	1113.14	407.732	4.266	1148.69	740.957	577.585	527.314	168.094	699.146	0.630021	1	2.02781	2.59909	2.87138	2.49292	2.91558	2.53463	3.0602	2.86979	2.76162	3.04655	2.61037	2.72207	2.22555	3.06239	0.436862	2.03724	2.84457	0.618203
74	7RP2	7	8	0	NOC	0	2	7RP2	SHAMcut	Tendon	P	1262.88	6.7857	64.758	103.344	171.317	149.135	830.058	750.725	147.26	401.898	303.048	2.5193	1337.46	622.546	1658.59	51.1121	137.005	442.574	0.40128	2	2.01429	2.2338	2.87548	2.17358	2.91911	2.16809	3.12628	2.79417	3.21974	2.60412	2.48151	1.70852	2.13674	3.10136	0.831595	1.81129	2.64599	0.215322
75	7RP3	7	8	0	NOC	0	3	7RP3	SHAMcut	Tendon	P	4137.04	15.3783	101.935	322.301	693.135	300.576	2064.18	1874.99	253.603	1767.73	460.431	1.3932	1970.9	1228.23	253.424	419.41	129.589	899.781	0.144013	3	2.50826	2.84082	3.273	2.47796	3.31475	2.40415	3.29466	3.08928	2.40385	3.24742	2.66316	2.62264	2.11257	3.61669	1.18691	2.00832	2.95414
76	7RP4	7	8	0	NOC	0	4	7RP4	SHAMcut	Tendon	P	1176.06	2.6952	42.5115	108.812	354.579	143.882	665.206	706.259	80.5082	396.156	144.752	1.1557	673.967	174.152	314.149	171.428	60.7523	368.729	0.0628451	4	2.03668	2.54971	2.84896	2.15801	2.82296	1.90584	2.82864	2.24093	2.49714	2.59787	2.16062	2.23408	1.78356	3.07043	0.430591	1.62851	2.56671
77	7RD4	7	8	0	NOC	1	1	7RD4	SHAMcut	Tendon	D	1056.73	2.7741	123.379	187.404	479.883	589.895	1239.65	1313.88	618.271	2454.62	435.24	83.9221	668.932	1284.16	682.494	171.157	799.217	875.473	1.92388	1	2.27278	2.68113	3.11856	2.77077	3.0933	2.79118	2.82538	3.10862	2.8341	3.38998	2.63873	2.23339	2.90266	3.02396	0.443122	2.09124	2.94224	0.489138
78	7RD5	7	8	0	NOC	1	2	7RD5	SHAMcut	Tendon	D	527.777	1.1514	22.5531	82.7432	133.888	161.106	483.098	649.852	40.9979	96.2503	204.976	3.6695	405.188	288.069	89.8593	15.1871	9.2453	366.575	0.564607	2	1.91773	2.12674	2.81281	2.20711	2.68404	1.61276	2.60766	2.4595	1.95356	1.9834	2.3117	1.18148	0.965921	2.72245	0.0612262	1.35321	2.56416
79	8LP1	8	12	0	Cut	0	1	8LP1	Cut	Tendon	P	581.38	1.3222	650.218	76.7873	897.786	636.914	733.593	2065.16	1441.89	1062.61	458.115	17181.9	405.864	1484.38	710.9	1235.49	690.231	564.833	4.23507	1	1.88529	2.95317	3.31495	2.80408	2.86545	3.15893	2.60838	3.17155	2.85181	3.02638	2.66097	3.09184	2.839	2.76446	0.121297	2.81306	2.75192	0.202234
80	8LP2	8	12	0	Cut	0	2	8LP2	Cut	Tendon	P	1254.09	6.1993	111.809	181.391	673.035	323.009	1453.4	1911.79	302.074	372.235	404.847	58.5546	595.598	1170.28	1842.94	1089.43	166.293	628.148	1.76756	2	2.25861	2.82804	3.28144	2.50922	3.16239	2.48011	2.77495	3.06829	3.26551	2.57082	2.60729	3.0372	2.22087	3.09833	0.792343	2.04848	2.79806
81	8LP3	8	12	0	Cut	0	3	8LP3	Cut	Tendon	P	1132.46	2.6044	71.2501	186.128	485.389	257.903	1187.59	1995.77	276.984	432.144	475.709	4.7012	665.736	592.044	1484.38	1225.75	303.062	596.024	0.672209	3	2.26981	2.68609	3.30011	2.41146	3.07467	2.44245	2.8233	2.77235	3.17155	2.63563	2.67734	3.0884	2.48153	3.05402	0.415708	1.85278	2.77526
82	8LP4	8	12	0	Cut	0	4	8LP4	Cut	Tendon	P	2540.37	5.7839	194.674	347.3	619.471	247.196	1566.07	2079.56	502.815	477.939	402.731	51.7578	2148.39	672.587	609.043	372.175	37.299	776.938	1.71398	4	2.5407	2.79202	3.31797	2.39304	3.19481	2.70141	3.33211	2.82775	2.78465	2.67937	2.60501	2.57075	1.5717	3.4049	0.762221	2.28931	2.89039
83	8LD4	8	12	0	Cut	1	1	8LD4	Cut	Tendon	D	72.324	0.5426	41.6723	11.7413	217.2	85.5712	340.072	704.498	268.811	40.5435	91.6401	233.249	112.26	346.351	40.6854	0.7856	3.7298	185.736	2.36782	1	1.06972	2.33686	2.84788	1.93233	2.53157	2.42945	2.05023	2.53952	1.60944	1.60792	1.96209	-0.104799	0.571686	1.85928	-0.26552	1.61985	2.2689	0.191875
84	8RP1	8	12	0	NOC	0	1	8RP1	Control	Tendon	P	1227.31	6.3781	64.758	195.05	303.092	323.122	1527.53	1884.19	135.855	724.686	595.697	9.2333	952.742	1321.73	1955.48	8647.3	590.869	794.768	0.965357	1	2.29015	2.48157	3.27513	2.50937	3.18399	2.13308	2.97898	3.12114	3.29125	2.86015	2.77503	3.93688	2.77149	3.08895	0.804691	1.81129	2.90024	0.301052
85	8RP2	8	12	0	NOC	0	2	8RP2	Control	Tendon	P	2116.69	6.1511	66.9892	190.001	389.628	290.775	2099.72	2145.55	252.994	1022.54	453.518	12.3884	1180.71	1154.17	4044.17	4392.52	1358.05	942.124	1.09302	2	2.27876	2.59065	3.33154	2.46356	3.32216	2.40311	3.07214	3.06227	3.60683	3.00968	2.65659	3.64271	3.13292	3.32566	0.788953	1.82601	2.97411
86	8RP3	8	12	0	NOC	0	3	8RP3	Control	Tendon	P	1309.98	6.0844	35.3752	157.31	403.512	147.054	1480.06	1343.54	141.247	788.896	464.45	2.1341	1303.77	830.44	1745.03	1570.24	1176.73	673.805	0.329215	3	2.19676	2.60586	3.12825	2.16748	3.17028	2.14998	3.1152	2.91931	3.2418	2.89702	2.66694	3.19597	3.07068	3.11727	0.784218	1.5487	2.82853
87	8RP4	8	12	0	NOC	0	4	8RP4	Control	Tendon	P	1229.39	6.009	34.6021	169.3	407.276	107.407	1146.13	1245.53	158.183	843.919	444.639	0.6048	456.502	472.532	734.571	387.297	324.457	578.791	-0.218388	4	2.22866	2.60989	3.09536	2.03103	3.05923	2.19916	2.65944	2.67443	2.86603	2.9263	2.64801	2.58805	2.51116	3.08969	0.778802	1.5391	2.76252
88	8RD4	8	12	0	NOC	1	1	8RD4	Control	Tendon	D	1230.43	5.5047	76.7273	227.282	413.703	360.763	1560.31	1556.73	177.428	981.761	276.276	56.2076	972.996	1956.97	1640.21	490.031	713.326	839.281	1.74979	1	2.35656	2.61669	3.19221	2.55722	3.19321	2.24902	2.98811	3.29158	3.2149	2.99201	2.44134	2.69022	2.85329	3.09006	0.740734	1.88495	2.92391	0.144897
89	9LP1	9	12	0	Cut	0	1	9LP1	Cut	Tendon	P	515.195	0.6142	258.97	51.1074	690.033	341.856	418.924	308.334	538.416	331.079	373.194	41.562	633.012	559.027	41.9092	13.7351	147.051	199.913	1.6187	1	1.70848	2.83887	2.48902	2.53384	2.62214	2.73112	2.80141	2.74743	1.62231	2.51993	2.57193	1.13783	2.16747	2.71197	-0.21169	2.41325	2.30084	0.190562
90	9LP2	9	12	0	Cut	0	2	9LP2	Cut	Tendon	P	291.445	1.5646	19.4646	20.8978	95.4337	140.372	1119.37	1080.08	66.9925	470.434	591.758	4.6152	332.172	716.107	281.78	1273.88	163.897	383.665	0.664191	2	1.3201	1.9797	3.03345	2.14728	3.04897	1.82603	2.52136	2.85498	2.44991	2.6725	2.77214	3.10513	2.21457	2.46456	0.194403	1.28924	2.58395
91	9LP3	9	12	0	Cut	0	3	9LP3	Cut	Tendon	P	658.686	0.6387	7.7594	60.0466	76.0543	64.612	1714.86	1326.99	38.9481	286.859	129.024	0.0075	400.154	436.37	664.07	1852.71	1701.16	500.743	-2.12494	3	1.77849	1.88112	3.12287	1.81031	3.23423	1.59049	2.60223	2.63985	2.82221	2.45767	2.11067	3.26781	3.23075	2.81868	-0.194703	0.889828	2.69962
92	9LP4	9	12	0	Cut	0	4	9LP4	Cut	Tendon	P	1292	0.8499	40.1074	164.245	514.431	192.564	1898.07	2419.96	176.991	369.321	254.198	0.0596	1847.88	412.213	1184.16	3379.63	4771.78	857.962	-1.22475	4	2.21549	2.71133	3.38381	2.28457	3.27831	2.24795	3.26667	2.61512	3.07341	2.5674	2.40517	3.52887	3.67868	3.11126	-0.0706322	1.60322	2.93347
93	9LD4	9	12	0	Cut	1	1	9LD4	Cut	Tendon	D	1321.97	0.687	898.899	175.654	2191.08	754.204	1348.42	1171.73	2471.41	1468.68	819.966	2013.66	1069.97	1512.8	1033.67	2708.87	1666.09	746.07	3.30399	1	2.24466	3.34066	3.06883	2.87749	3.12983	3.39295	3.02937	3.17978	3.01438	3.16693	2.9138	3.43279	3.2217	3.12122	-0.163043	2.95371	2.87278	0.352165
94	9RP1	9	12	0	NOC	0	1	9RP1	Control	Tendon	P	161.035	0.2115	22.3049	41.56	163.585	287.077	1501.13	1448.77	144.305	282.63	374.152	1.03	302.444	720.92	1078.73	2836.01	2350.33	609.826	0.0128372	1	1.61868	2.21374	3.161	2.458	3.17642	2.15928	2.48064	2.85789	3.03291	2.45122	2.57305	3.45271	3.37113	2.20692	-0.67469	1.3484	2.78521	0.392454
95	9RP2	9	12	0	NOC	0	2	9RP2	Control	Tendon	P	633.118	0.6338	13.8018	94.4346	174.254	287.946	2744.01	2355.23	96.4227	674.046	398.101	0.177	463.951	1218.68	1289.43	3630.44	4827.22	885.347	-0.752027	2	1.97513	2.24118	3.37203	2.45931	3.43838	1.98418	2.66647	3.08589	3.1104	2.82869	2.59999	3.55996	3.6837	2.80148	-0.198048	1.13994	2.94711	0.523205
96	9RP3	9	12	0	NOC	0	3	9RP3	Control	Tendon	P	1195.71	3.0445	7.9293	92.5457	95.15	113.488	1810.21	1476.6	42.8061	342.588	144.324	0.002	510.965	432.643	1135.06	3065.71	1944.46	538.768	-2.69897	3	1.96636	1.97841	3.16926	2.05495	3.25773	1.63151	2.70839	2.63613	3.05502	2.53477	2.15934	3.48653	3.2888	3.07763	0.483516	0.899235	2.7314
97	9RP4	9	12	0	NOC	0	4	9RP4	Control	Tendon	P	320.756	0.764	8.051	38.4899	103.947	54.7525	566.627	502.206	39.5684	68.6306	58.2717	2.5302	145.317	118.406	333.705	746.069	731.704	281.145	0.403155	4	1.58535	2.01681	2.70088	1.7384	2.7533	1.59735	2.16231	2.07337	2.52336	1.83652	1.76546	2.87278	2.86434	2.50617	-0.116907	0.90585	2.44893
98	9RD4	9	12	0	NOC	1	1	9RD4	Control	Tendon	D	142.383	0.2814	38.5704	44.7004	301.354	150.435	721.83	751.861	172.677	36.484	356.954	9.9616	181.352	373.575	516.422	713.905	686.661	413.761	0.998329	1	1.65031	2.47908	2.87614	2.17735	2.85844	2.23723	2.25852	2.57238	2.713	1.5621	2.55261	2.85364	2.83674	2.15346	-0.550676	1.58625	2.61675	0.20745
99	10LP1	10	12	0	Cut	0	1	10LP1	Cut	Tendon	P	152.457	0.6146	165.423	40.2138	355.275	383.455	556.498	672.922	333.116	580.098	879.166	3842.39	444.962	752.561	638.91	1404.72	834.281	409.434	3.5846	1	1.60438	2.55057	2.82796	2.58372	2.74546	2.5226	2.64832	2.87654	2.80544	2.7635	2.94407	3.14759	2.92131	2.18315	-0.211407	2.2186	2.61218	0.073562
100	10LP2	10	12	0	Cut	0	2	10LP2	Cut	Tendon	P	147.973	0.548	48.2639	38.7234	297.148	214.694	829.033	857.255	300.095	316.238	332.454	27.2563	165.612	458.973	659.258	1476.48	1079.91	553.05	1.43547	2	1.58797	2.47297	2.93311	2.33182	2.91857	2.47726	2.21909	2.66179	2.81906	2.50001	2.52173	3.16923	3.03339	2.17018	-0.261219	1.68362	2.74276	0.803559
101	10LP3	10	12	0	Cut	0	3	10LP3	Cut	Tendon	P	4.6266	0.0042	3.7742	0.7294	7.7255	12.4596	39.8636	33.9775	3.0218	2.1115	51.3999	56.1294	19.4318	30.1648	49.1574	30.5534	55.2863	56.7603	1.74919	3	-0.137034	0.887927	1.53119	1.0955	1.60058	0.480266	1.28851	1.4795	1.69159	0.324591	1.71096	1.48506	1.74262	0.665262	-2.37675	0.576825	1.75405
102	10LP4	10	12	0	Cut	0	4	10LP4	Cut	Tendon	P	36.6172	0.0465	6.8881	6.2718	26.7097	22.9812	121.236	68.2508	7.1944	4.1835	54.008	34.2354	75.0281	52.7621	86.7967	92.2573	54.3366	96.0583	1.53448	4	0.797392	1.42667	1.83411	1.36137	2.08363	0.856995	1.87522	1.72232	1.9385	0.62154	1.73246	1.965	1.73509	1.56368	-1.33255	0.838099	1.98253
103	10LD4	10	12	0	Cut	1	1	10LD4	Cut	Tendon	D	313.213	0.6688	442.331	51.103	562.586	616.849	698.941	457.307	575.438	1361.65	389.726	10216.5	503.462	1345.51	623.104	1529.18	377.209	456.722	4.0093	1	1.70845	2.75019	2.66021	2.79018	2.84444	2.76	2.70197	3.12889	2.79456	3.13407	2.59076	3.18446	2.57658	2.49584	-0.174704	2.64575	2.65965	0.193838
104	10LD5	10	12	0	Cut	1	2	10LD5	Cut	Tendon	D	73.0621	0.1018	155.77	53.2293	970.438	295.228	544.271	693.986	180.225	34.4578	815.263	3.4004	180.515	458.559	515.005	486.255	386.583	330.1	0.53153	2	1.72615	2.98697	2.84135	2.47016	2.73582	2.25582	2.25651	2.6614	2.71181	1.53729	2.9113	2.68686	2.58724	1.86369	-0.992252	2.19248	2.51865
105	10RP1	10	12	0	NOC	0	1	10RP1	Control	Tendon	P	598.1	0.6098	39.6831	112.943	259.432	348.298	1619.51	1407.07	87.8727	614.747	309.852	4.2747	383.068	788.281	1157.29	3156.35	370.194	790.195	0.630906	1	2.05286	2.41402	3.14832	2.54195	3.20938	1.94385	2.58328	2.89668	3.06344	2.7887	2.49115	3.49919	2.56843	2.77677	-0.214813	1.59861	2.89773	0.239903
106	10RP2	10	12	0	NOC	0	2	10RP2	Control	Tendon	P	283.053	0.5222	12.4045	41.829	70.7211	62.0789	746.168	441.008	37.1054	69.877	50.954	0.7182	322.904	382.351	315.506	454.621	108.333	285.44	-0.143755	2	1.62148	1.84955	2.64445	1.79294	2.87284	1.56944	2.50907	2.58246	2.49901	1.84433	1.70718	2.65765	2.03476	2.45187	-0.282163	1.09358	2.45552	0.517708
107	10RP3	10	12	0	NOC	0	3	10RP3	Control	Tendon	P	667.726	1.6048	20.47	100.57	176.828	187.431	1805.63	1530.23	24.7098	351.44	107.167	16.2616	342.714	482.093	1162.35	2920.91	1020.56	584.377	1.21116	3	2.00247	2.24755	3.18476	2.27284	3.25663	1.39287	2.53493	2.68313	3.06534	2.54585	2.03006	3.46552	3.00884	2.8246	0.205421	1.31112	2.76669
108	10RP4	10	12	0	NOC	0	4	10RP4	Control	Tendon	P	592.049	1.4639	41.5221	109.623	260.257	164.329	1001	924.778	69.2929	155.128	111.434	1.8039	428.569	319.013	654.164	1539.67	724.196	346.376	0.256213	4	2.0399	2.4154	2.96604	2.21571	3.00043	1.84069	2.63202	2.50381	2.81569	2.19069	2.04702	3.18743	2.85986	2.77236	0.165511	1.61828	2.53955
109	10RD4	10	12	0	NOC	1	1	10RD4	Control	Tendon	D	287.186	0.7157	15.1929	48.6021	86.8086	147.038	1006.47	711.365	23.2872	139.736	55.0629	0.3668	195.563	717.626	570.202	919.329	279.232	351.524	-0.435571	1	1.68666	1.93856	2.85209	2.16743	3.0028	1.36712	2.29129	2.8559	2.75603	2.14531	1.74086	2.96347	2.44596	2.45816	-0.145269	1.18164	2.54596	0.44979
110	10RD5	10	12	0	NOC	1	2	10RD5	Control	Tendon	D	80.7422	0.3209	12.5267	45.627	102.993	97.4007	534.717	436.086	21.9815	40.3685	22.1585	62.5987	62.0742	280.425	359.167	441.486	132.713	311.578	1.79656	2	1.65922	2.01281	2.63957	1.98856	2.72812	1.34206	1.79291	2.44782	2.5553	1.60604	1.34554	2.64492	2.12291	1.9071	-0.49363	1.09784	2.49357
111	11LP1	11	12	0	NOC	0	1	11LP1	Control	Tendon	P	135.912	0.3867	19.3893	24.6743	88.3841	201.654	1079.38	856.684	46.7548	161.744	782.003	27.927	75.4036	880.024	662.355	906.032	1052.63	479.807	1.44602	1	1.39224	1.94637	2.93282	2.30461	3.03317	1.66983	1.87739	2.94449	2.82109	2.20883	2.89321	2.95714	3.02228	2.13326	-0.412626	1.28756	2.68107	0.231945
112	11LP2	11	12	0	NOC	0	2	11LP2	Control	Tendon	P	281.587	0.588	7.7882	24.3013	75.3791	105.231	1071.9	830.09	22.8652	76.8857	134.699	1.0173	376.885	515.739	608.869	762.073	155.079	344.153	0.007449	2	1.38563	1.87725	2.91913	2.02214	3.03016	1.35918	2.57621	2.71243	2.78452	1.88585	2.12936	2.882	2.19055	2.44961	-0.230623	0.891437	2.53675	0.097939
113	11LP3	11	12	0	NOC	0	3	11LP3	Control	Tendon	P	314.912	0.2862	7.3337	25.3216	40.8132	31.7565	843.012	451.88	11.8758	37.947	667.55	53.6948	338.306	312.84	317.45	377.33	233.985	182.392	1.72993	3	1.40349	1.6108	2.65502	1.50183	2.92583	1.07466	2.52931	2.49532	2.50168	1.57918	2.82448	2.57672	2.36919	2.49819	-0.54333	0.865323	2.26101
114	11LP4	11	12	0	NOC	0	4	11LP4	Control	Tendon	P	1142.36	1.6942	48.5927	124.926	331.462	165.885	1748.04	1457.62	162.389	335.831	815.406	1.2962	1099.05	412.905	1066.94	1708.66	913.547	591.71	0.112672	4	2.09665	2.52043	3.16364	2.21981	3.24255	2.21056	3.04101	2.61585	3.02814	2.52612	2.91137	3.23266	2.96073	3.0578	0.228965	1.68657	2.77211
115	11LD4	11	12	0	NOC	1	1	11LD4	Control	Tendon	D	326.639	0.6647	22.2159	102.839	157.257	191.081	1564.92	895.771	43.9692	184.555	132.28	1.3253	388.705	922.211	689.107	853.051	23.299	506.634	0.122314	1	2.01216	2.19661	2.9522	2.28122	3.19449	1.64315	2.58962	2.96483	2.83829	2.26613	2.12149	2.93098	1.36734	2.51407	-0.177374	1.34666	2.7047	0.343278
116	11RP1	11	12	0	Cut	0	1	11RP1	Cut	Tendon	P	146.476	0.258	91.0095	12.2492	185.311	167.024	514.659	371.923	95.5366	353.967	411.361	33.8748	448.514	882.127	528.069	431.127	293.222	269.973	1.52988	1	1.08811	2.2679	2.57045	2.22278	2.71152	1.98017	2.65178	2.94553	2.72269	2.54896	2.61422	2.63461	2.4672	2.16577	-0.58838	1.95909	2.43132	0.345049
117	11RP2	11	12	0	Cut	0	2	11RP2	Cut	Tendon	P	151.307	0.173	4.525	11.95	26.3408	44.8009	523.435	261.97	6.5449	39.69	36.3049	1.6126	77.1525	273.794	281.077	215.434	96.9133	186.587	0.207527	2	1.07737	1.42063	2.41825	1.65129	2.71886	0.815903	1.88735	2.43743	2.44882	1.59868	1.55997	2.33331	1.98638	2.17986	-0.761954	0.655619	2.27088	0.092078
118	11RP3	11	12	0	Cut	0	3	11RP3	Cut	Tendon	P																				3
119	11RP4	11	12	0	Cut	0	4	11RP4	Cut	Tendon	P	596.807	0.5268	24.4699	50.1594	288.998	106.331	997.057	912.283	82.52	157.973	49.7605	79.8719	315.585	228.676	618.689	750.51	144.605	447.984	1.90239	4	1.70035	2.46089	2.96013	2.02666	2.99872	1.91656	2.49912	2.35922	2.79147	2.19858	1.69688	2.87536	2.16018	2.77583	-0.278354	1.38863	2.65126
120	11RD4	11	12	0	Cut	1	1	11RD4	Cut	Tendon	D	71.6068	1.7665	85.5019	8.2583	137.256	112.125	268.553	222.873	92.1547	299.198	288.585	256.102	510.304	649.271	266.522	238.693	132.823	173.517	2.40841	1	0.916891	2.13753	2.34806	2.0497	2.42903	1.96452	2.70783	2.81243	2.42573	2.47596	2.46027	2.37784	2.12327	1.85495	0.247114	1.93198	2.23934	0.145113
121	12LP1	12	12	0	NOC	0	1	12LP1	Control	Tendon	P		0.2517	11.7567	49.8324	93.1013	149.303	1111.17	910.635	22.1028	309.947	288.685	1.1505	194.913	451.224	692.344	1785.32	996.842	536.075	0.0608866	1	1.69751	1.96896	2.95934	2.17407	3.04578	1.34445	2.28984	2.65439	2.84032	2.49129	2.46042	3.25172	2.99863		-0.599117	1.07028	2.72923	0.295619
122	12LP2	12	12	0	NOC	0	2	12LP2	Control	Tendon	P	72.7624	0.1392	6.2061	13.2013	42.1741	41.8822	398.16	248.119	5.4968	38.2533	17.7992	1.8318	75.9634	169.598	295.135	467.263	374.187	191.011	0.262878	2	1.12062	1.62505	2.39466	1.62203	2.60006	0.74011	1.8806	2.22942	2.47002	1.58267	1.2504	2.66956	2.57309	1.86191	-0.856361	0.792819	2.28106	0.095137
123	12LP3	12	12	0	NOC	0	3	12LP3	Control	Tendon	P	655.701	1.8639	21.3517	115.822	169.962	108.768	2060.78	1645.9	40.7519	370.744	52.1761	0.2928	824.71	426.052	1224.84	3337.35	1674.01	792.517	-0.533429	3	2.06379	2.23035	3.2164	2.0365	3.31403	1.61015	2.9163	2.62946	3.08808	2.56907	1.71747	3.5234	3.22376	2.81671	0.270423	1.32943	2.89901
124	12LP4	12	12	0	NOC	0	4	12LP4	Control	Tendon	P	1191.06	4.1265	45.816	237.719	475.33	167.247	1973.81	1740.42	77.7276	372.562	325.347	1.5051	992.217	428.975	1181.1	3545.9	4551.61	779.258	0.177565	4	2.37606	2.67699	3.24065	2.22336	3.2953	1.89057	2.99661	2.63243	3.07229	2.5712	2.51235	3.54973	3.65816	3.07593	0.615582	1.66102	2.89168
125	12LD4	12	12	0	NOC	1	1	12LD4	Control	Tendon	D	297.945	0.8723	21.9676	85.246	171.822	185.739	1805.8	1319.25	40.8099	657.987	6.1615	6.389	379.823	901.452	1164.04	3036.62	273.53	847.779	0.805433	1	1.93067	2.23508	3.12033	2.2689	3.25667	1.61077	2.57958	2.95494	3.06597	2.81822	0.789686	3.48239	2.43701	2.47414	-0.0593341	1.34178	2.92828	0.248714
126	12RP1	12	12	0	Cut	0	1	12RP1	Cut	Tendon	P	285.328	0.5728	334.324	102.959	556.328	607.491	491.113	409.314	387.24	800.646	91.2278	296278	472.959	831.576	551.977	1430.21	316.87	520.68	5.4717	1	2.01266	2.74533	2.61206	2.78354	2.69118	2.58798	2.67482	2.9199	2.74192	2.90344	1.96013	3.1554	2.50088	2.45534	-0.241997	2.52417	2.71657	0.186794
127	12RP2	12	12	0	Cut	0	2	12RP2	Cut	Tendon	P	79.4771	0.0757	51.058	21.5926	102.109	122.732	430.246	245.723	88.9557	354.524	302.911	4658.5	32.9203	394.474	299.411	428.421	52.1297	257.476	3.66825	2	1.33431	2.00906	2.39045	2.08896	2.63372	1.94917	1.51746	2.59602	2.47627	2.54965	2.48131	2.63187	1.71708	1.90024	-1.1209	1.70806	2.41074	0.327529
128	12RP3	12	12	0	Cut	0	3	12RP3	Cut	Tendon	P	298.203	0.3879	40.1407	41.844	165.1	162.096	1551.31	861.547	74.5514	334.075	14.929	235.753	195.888	440.783	651.105	824.687	388.983	536.14	2.37246	3	1.62163	2.21775	2.93528	2.20977	3.1907	1.87246	2.29201	2.64423	2.81365	2.52384	1.17403	2.91629	2.58993	2.47451	-0.41128	1.60359	2.72928
129	12RP4	12	12	0	Cut	0	4	12RP4	Cut	Tendon	P	1177.99	1.448	66.9441	201.642	258.025	211.437	2902.57	2485.87	78.6996	627.773	46.2483	1.5388	430.555	393.534	1177.67	3601.18	2074.14	899.238	0.187182	4	2.30458	2.41166	3.39548	2.32518	3.46278	1.89597	2.63403	2.59498	3.07102	2.7978	1.6651	3.55644	3.31684	3.07114	0.160769	1.82571	2.95388
130	12RD4	12	12	0	Cut	1	1	12RD4	Cut	Tendon	D	160.826	0.1775	433.118	43.2699	688.997	316.111	460.094	377.519	399.034	764.416	107.149	813540	421.886	781.095	559.612	885.411	128.855	483.399	5.91038	1	1.63619	2.83822	2.57694	2.49984	2.66285	2.60101	2.6252	2.8927	2.74789	2.88333	2.02999	2.94714	2.1101	2.20636	-0.750802	2.63661	2.68431	0.339593
131	13LP1	13	12	0	NOC	0	1	13LP1	Control	Tendon	P	161.558	0.3826	46.0099	106.988	172.394	309.55	1508.34	839.34	85.351	152.415	48.409	1.9343	487.882	1336.77	640.875	826.617	150.044	483.616	0.286524	1	2.02934	2.23652	2.92394	2.49073	3.1785	1.93121	2.68831	3.12606	2.80677	2.18303	1.68493	2.9173	2.17622	2.20833	-0.417255	1.66285	2.6845	0.152729
132	13LP2	13	12	0	NOC	0	2	13LP2	Control	Tendon	P	157.657	4.5588	6.2193	39.5616	38.9273	58.2256	556.655	400.189	10.9912	72.0846		0.4299	203.644	447.688	185.469	467.894	123.164	237.478	-0.366633	2	1.59727	1.59025	2.60227	1.76511	2.74559	1.04104	2.30887	2.65097	2.26827	1.85784		2.67015	2.09048	2.19771	0.658851	0.793741	2.37562	0.310546
133	13LP3	13	12	0	NOC	0	3	13LP3	Control	Tendon	P	653.576	0.7	10.6641	125.268	84.1854	82.4937	1504.23	756.812	21.5067	189.059		0.1279	509.361	716.239	379.578	1426.1	317.983	344.546	-0.89313	3	2.09784	1.92524	2.87899	1.91642	3.17732	1.33257	2.70703	2.85506	2.5793	2.2766		3.15415	2.5024	2.8153	-0.154902	1.02792	2.53725
134	13LP4	13	12	0	NOC	0	4	13LP4	Control	Tendon	P	159.475	0.1745	7.0548	44.5405	51.9873	29.7325	499.465	345.161	11.19	36.1161	17.6294	1.1451	206.679	201.963	189.086	235.537	45.8524	177.046	0.0588434	4	1.64875	1.7159	2.53802	1.47323	2.6985	1.04883	2.3153	2.30527	2.27666	1.5577	1.24624	2.37206	1.66136	2.20269	-0.758205	0.848485	2.24809
135	13LD4	13	12	0	NOC	1	1	13LD4	Control	Tendon	D	302.622	0.5452	45.5816	242.18	352.174	290.052	1622.55	1301.48	95.9616	291.559	47.1599	3.1016	774.314	1385.49	1031.34	1639.71	892.315	862.836	0.491586	1	2.38414	2.54676	3.11444	2.46248	3.2102	1.9821	2.88892	3.1416	3.0134	2.46473	1.67357	3.21477	2.95052	2.4809	-0.263444	1.65879	2.93593	0.498489
136	13RP1	13	12	0	Cut	0	1	13RP1	Cut	Tendon	P	74.6439	0.061	52.4438	11.3245	96.1039	93.4491	248.853	112.72	48.0082	88.5759	17.6756	107.33	332.231	760.711	173.873	191.422	100.808	131.982	2.03072	1	1.05402	1.98274	2.052	1.97057	2.39594	1.68131	2.52144	2.88122	2.24023	1.94732	1.24737	2.28199	2.0035	1.87299	-1.21467	1.71969	2.12051	0.290844
137	13RP2	13	12	0	Cut	0	2	13RP2	Cut	Tendon	P																				2																		0.294703
138	13RP3	13	12	0	Cut	0	3	13RP3	Cut	Tendon	P	290.435	0.3268	8.9932	62.7528	84.5424	69.247	1111.9	912.717	42.966	166.417	14.0309	5.8461	74.3514	511.333	601.826	450.227	110.249	503.075	0.766866	3	1.79763	1.92708	2.96034	1.8404	3.04607	1.63312	1.87129	2.7087	2.77947	2.2212	1.14709	2.65343	2.04237	2.46305	-0.485718	0.953914	2.70163
139	13RP4	13	12	0	Cut	0	4	13RP4	Cut	Tendon	P	631.749	0.6723	14.8945	164.842	91.7601	87.9295	1858.98	1411.36	25.485	615.607	7.2836	1.4651	805.867	409.246	655.964	975.724	333.433	467.455	0.165867	4	2.21707	1.96265	3.14964	1.94413	3.26927	1.40629	2.90626	2.61198	2.81688	2.7893	0.862346	2.98933	2.52301	2.80055	-0.172437	1.17303	2.66974
140	13RD4	13	12	0	Cut	1	1	13RD4	Cut	Tendon	D	166.887	0.249	316.506	114.656	564.972	576.508	1359.49	1320.69	742.013	610.465	133.438	21853.1	408.83	1475.32	651.211	1677.9	279.404	655.44	4.33951	1	2.0594	2.75203	3.1208	2.7608	3.13338	2.87041	2.61154	3.16888	2.81372	2.78566	2.12528	3.22477	2.44623	2.22242	-0.603801	2.50038	2.81653	0.17203
141	14LP1	14	12	0	NOC	0	1	14LP1	SHAMcut	Tendon	P	148.615	0.8476	28.3179	81.8039	299.9	205.253	1471.32	1600.96	96.5254	356.077	273.121	1.191	379.964	1340.4	1094.89	938.036	365.943	613.191	0.0759118	1	1.91277	2.47698	3.20438	2.31229	3.16771	1.98464	2.57974	3.12723	3.03937	2.55154	2.43636	2.97222	2.56341	2.17206	-0.0718091	1.45206	2.7876	0.577864
142	14LP2	14	12	0	NOC	0	2	14LP2	SHAMcut	Tendon	P		0.7411	14.3583	67.1146	94.7768	62.0899	1543.31	1316.8	24.2793	168.407		1.074	526.308	770.686	680.2	907.336	889.191	375.698	0.0310043	2	1.82682	1.9767	3.11952	1.79302	3.18845	1.38524	2.72124	2.88688	2.83264	2.22636		2.95777	2.949		-0.130123	1.1571	2.57484	0.269152
143	14LP3	14	12	0	NOC	0	3	14LP3	SHAMcut	Tendon	P	82.4903	0.2041	6.1151	35.1708	53.7045	29.9979	537.336	436.584	8.1914	38.2533	66.2351	0.1116	211.121	162.887	193.725	430.198	4.2891	119.596	-0.952336	3	1.54618	1.73001	2.64007	1.47709	2.73025	0.913358	2.32453	2.21189	2.28719	1.58267	1.82109	2.63367	0.632366	1.9164	-0.690157	0.786404	2.07772
144	14LP4	14	12	0	NOC	0	4	14LP4	SHAMcut	Tendon	P		0.6032	282.217	69.52	1314.36	216.774	1497.04	2433.58	774.038	188.729	51.8136	0.379	504.58	924.891	665.252	857.049	2524.73	623.395	-0.421361	4	1.84211	3.11872	3.38625	2.33601	3.17523	2.88876	2.70293	2.96609	2.82299	2.27584	1.71444	2.93301	3.40221		-0.219539	2.45058	2.79476
145	14LD4	14	12	0	NOC	1	1	14LD4	SHAMcut	Tendon	D	38.552	0.8567	51.9947	78.9453	300.854	205.271	1002.65	1237.61	90.4046	88.7463	890.888	0.9754	377.024	1690.61	953.741	1616.29	4751.15	646.895	-0.0108173	1	1.89733	2.47836	3.09258	2.31233	3.00115	1.95619	2.57637	3.22804	2.97943	1.94815	2.94982	3.20852	3.6768	1.58605	-0.0671712	1.71596	2.81083	0.369827
146	14LD5	14	12	0	NOC	1	2	14LD5	SHAMcut	Tendon	D	67.3979	0.5308	20.967	75.9071	178.142	115.467	987.132	1392.82	52.3251	1.9026	7.5868	7.3802	197.124	1036.07	639.84	914.546	1795.63	644.107	0.868068	2	1.88028	2.25077	3.1439	2.06246	2.99437	1.71871	2.29474	3.01539	2.80607	0.279348	0.880059	2.96121	3.25422	1.82865	-0.275069	1.32154	2.80896
147	14RP1	14	12	0	NOC	0	1	14RP1	Control	Tendon	P	10.2916	0.0657	8.4722	16.2464	77.7631	63.5357	482.176	479.152	23.9454	74.1543	23.7749	0.0392	73.5311	402.908	555.378	413.358	20.813	278.091	-1.40671	1	1.21076	1.89077	2.68047	1.80302	2.68321	1.37922	1.86647	2.60521	2.74459	1.87014	1.37612	2.61633	1.31834	1.01248	-1.18243	0.927996	2.44419	0.202009
148	14RP2	14	12	0	NOC	0	2	14RP2	Control	Tendon	P	135.912	1.5742	9.254	50.5067	92.6521	54.1572	1080.39	1502.82	21.2298	156.626	51.5704	0.2077	531.098	508.538	606.218	485.382	144.158	353.262	-0.682563	2	1.70335	1.96686	3.17691	1.73366	3.03358	1.32695	2.72518	2.70632	2.78263	2.19487	1.7124	2.68608	2.15884	2.13326	0.19706	0.966329	2.5481	0.296959
149	14RP3	14	12	0	NOC	0	3	14RP3	Control	Tendon	P	317.649	2.0112	35.8948	111.315	296.968	89.3634	1797	1671.93	42.9431	326.229		1.0565	810.05	430.861	1070.91	1880.92	981.943	569.843	0.0238695	3	2.04656	2.47271	3.22322	1.95116	3.25455	1.63289	2.90851	2.63434	3.02975	2.51352		3.27437	2.99209	2.50195	0.303455	1.55503	2.75576
150	14RP4	14	12	0	NOC	0	4	14RP4	Control	Tendon	P	157.52	0.6836	74.401	86.8107	615.806	155.962	1591.31	2280.38	180.034	370.549	349.567	0.521	793.593	667.444	1033	949.409	2232.19	607.049	-0.283162	4	1.93857	2.78944	3.35801	2.19302	3.20175	2.25535	2.8996	2.82442	3.0141	2.56885	2.54353	2.97745	3.34873	2.19734	-0.165198	1.87158	2.78322
151	14RD4	14	12	0	NOC	1	1	14RD4	Control	Tendon	D	18.0252	0.133	12.9925	19.5449	85.2096	86.3497	536.731	779.834	38.5013	63.6071	18.4885	0.4493	147.837	928.238	540.677	496.597	290.932	408.85	-0.347464	1	1.29103	1.93049	2.892	1.93626	2.72976	1.58547	2.16978	2.96766	2.73294	1.80351	1.2669	2.696	2.46379	1.25588	-0.876148	1.11369	2.61156	0.1988
152	14RD5	14	12	0	NOC	1	2	14RD5	Control	Tendon	D	39.6088	0.328	10.8925	39.1701	52.9068	57.1693	797.708	717.482	23.7464	85.474	20.4586	3.1242	191.98	858.497	556.995	818.039	375.346	343.649	0.494739	2	1.59295	1.72351	2.85581	1.75716	2.90184	1.3756	2.28326	2.93374	2.74585	1.93183	1.31088	2.91277	2.57443	1.59779	-0.484126	1.03713	2.53612
153	15LP1	15	16	0	Cut	0	1	15LP1	Cut	Tendon	P	74.9513	0.2649	161.021	104.099	323.297	378.714	416.349	440.673	705.778	75.5274	14.3575	2634.58	204.929	445.24	335.056	215.783	122.177	540.572	3.42071	1	2.01745	2.5096	2.64412	2.57831	2.61946	2.84867	2.3116	2.64859	2.52512	1.8781	1.15708	2.33402	2.08699	1.87478	-0.576918	2.20688	2.73285	0.211893
154	15LP2	15	16	0	Cut	0	2	15LP2	Cut	Tendon	P	264.349	1.4868	79.1428	97.4255	168.097	304.799	828.41	830.366	202.307	182.311	138.46	556.005	394.279	458.381	358.414	432.136	52.605	494.961	2.74508	2	1.98867	2.22556	2.91927	2.48401	2.91825	2.30601	2.5958	2.66123	2.55438	2.26081	2.14132	2.63562	1.72103	2.42218	0.172253	1.89841	2.69457	0.118879
155	15LP3	15	16	0	Cut	0	3	15LP3	Cut	Tendon	P	296.658	0.9055	20.5381	107.801	88.2239	95.8804	831.841	766.886	42.8441	151.115	8.9716	3.7368	219.968	260.714	361.38	405.916	377.754	508.89	0.5725	3	2.03262	1.94559	2.88473	1.98173	2.92004	1.63189	2.34236	2.41616	2.55796	2.17931	0.95287	2.60844	2.57721	2.47226	-0.0431115	1.31256	2.70662
156	15LP4	15	16	0	Cut	0	4	15LP4	Cut	Tendon	P	594.616	1.4257	36.0196	234.272	164.552	165.885	1379.95	1410.69	45.4373		126.376	0.3448	461.043	262.587	575.107	728.564	329.536	812.929	-0.462433	4	2.36972	2.2163	3.14943	2.21981	3.13986	1.65741	2.66374	2.41927	2.75975		2.10166	2.86247	2.5179	2.77424	0.154028	1.55654	2.91005
157	15LD4	15	16	0	Cut	1	1	15LD4	Cut	Tendon	D	551.373	1.0987	480.82	194.893	719.98	565.345	500.592	414.171	1304.05		322.524	142.941	351.702	604.765	337.12	431.437	132.85	508.786	2.15516	1	2.28979	2.85732	2.61718	2.75231	2.69948	3.11529	2.54617	2.78159	2.52778		2.50856	2.63492	2.12336	2.74145	0.0408791	2.68198	2.70654	0.502759
158	15RP1	15	16	0	NOC	0	1	15RP1	Control	Tendon	P	1111.4	0.9331	91.8301	779.902	349.047	725.989	1608.59	1687.11	101.896	0.3933	230.723	26.4247	958.14	923.639	1159.16	2942	971.667	1194.73	1.42201	1	2.89204	2.54288	3.22714	2.86093	3.20645	2.00816	2.98143	2.9655	3.06414	-0.405276	2.36309	3.46864	2.98752	3.04587	-0.0300718	1.96298	3.07727
159	15RP2	15	16	0	NOC	0	2	15RP2	Control	Tendon	P	293.149	0.5077	25.4374	253.31	146.983	187.581	858.597	849.866	43.6658	82.9723	51.0073	1.7025	418.622	412.426	337.283	790.413	145.848	647.475	0.231087	2	2.40365	2.16727	2.92935	2.27319	2.93379	1.64014	2.62182	2.61535	2.528	1.91893	1.70763	2.89785	2.1639	2.46709	-0.294393	1.40547	2.81122	0.137397
160	15RP3	15	16	0	NOC	0	3	15RP3	Control	Tendon	P	588.091	0.5434	25.7172	208.991	287.082	163.673	1025.51	1324.59	45.1078		52.5045	0.5999	356.547	417.834	582.214	826.617	387.701	505.5	-0.221921	3	2.32013	2.45801	3.12208	2.21398	3.01094	1.65425	2.55212	2.621	2.76508		1.7202	2.9173	2.5885	2.76945	-0.26488	1.41022	2.70372
161	15RP4	15	16	0	NOC	0	4	15RP4	Control	Tendon	P	615.826	0.6442	35.2162	218.361	165.4	177.619	1529.17	1587.61	46.2841		262.756	0.4447	500.399	704.601	986.505	801.436	1753.9	874.091	-0.351933	4	2.33918	2.21854	3.20074	2.24949	3.18445	1.66543	2.69932	2.84794	2.9941		2.41955	2.90387	3.24401	2.78946	-0.190979	1.54674	2.94156
162	15RD4	15	16	0	NOC	1	1	15RD4	Control	Tendon	D	119.237	0.2956	77.0107	100.678	328.767	192.29	627.368	729.561	164.04		868.354	28.4254	382.784	586.216	334.731	219.265	245.303	471.242	1.45371	1	2.00293	2.51689	2.86306	2.28396	2.79752	2.21495	2.58295	2.76806	2.5247		2.9387	2.34097	2.3897	2.07641	-0.529296	1.88655	2.67324	0.687198
163	16LP1	16	16	0	Cut	0	1	16LP1	Cut	Tendon	P	70.668	0.1523	67.3747	28.8565	195.319	107.873	190.382	167.125	160.127		1189.98	37.307	849.946	252.62	151.336	103.886	89.7547	228.525	1.57179	1	1.46024	2.29074	2.22304	2.03291	2.27963	2.20446	2.92939	2.40247	2.17994		3.07554	2.01656	1.95306	1.84922	-0.8173	1.8285	2.35893	0.038952
164	16LP2	16	16	0	Cut	0	2	16LP2	Cut	Tendon	P	641.528	2.7166	40.9682	251.681	288.343	215.65	840.087	725.857	90.6296		790.499	32.966	519.347	652.967	327.772	459.058	329.468	479.651	1.51807	2	2.40085	2.45991	2.86085	2.33375	2.92432	1.95727	2.71546	2.81489	2.51557		2.8979	2.66187	2.51781	2.80722	0.434026	1.61245	2.68092	0.301905
165	16LP3	16	16	0	Cut	0	3	16LP3	Cut	Tendon	P	1170.37	2.0988	24.4404	270.784	153.314	112.82	595.217	649.834	36.8298		428.483	7.0503	157.314	222.923	305.521	240.546	128.378	350.98	0.848208	3	2.43262	2.18558	2.8128	2.05239	2.77467	1.5662	2.19677	2.34816	2.48504		2.63193	2.3812	2.10849	3.06832	0.321971	1.38811	2.54528
166	16LP4	16	16	0	Cut	0	4	16LP4	Cut	Tendon	P	601.213	1.1228	18.8115	166.534	147.072	83.8837	475.384	413.266	21.71		892.753		198.037	121.72	158.521	193.047	232.734	269.127		4	2.2215	2.16753	2.61623	1.92368	2.67705	1.33666	2.29675	2.08536	2.20009		2.95073	2.28566	2.36686	2.77903	0.0503024	1.27442	2.42996
167	16LD4	16	16	0	Cut	1	1	16LD4	Cut	Tendon	D		0.2822	56.9254	44.8568	298.048	157.145	139.202	125.083	150.266	36.3441	61.2178	24.1065	70.4303	250.01	85.3363	31.0912	33.4559	159.897	1.38213	1	1.65183	2.47429	2.0972	2.1963	2.14365	2.17686	1.84776	2.39796	1.93113	1.56043	1.78688	1.49264	1.52447		-0.549443	1.75531	2.20384	0.076392
168	16RP1	16	16	0	NOC	0	1	16RP1	Control	Tendon	P	1234.62	4.1713	26.4351	424.83	286.475	276.215	909.15	846.96	47.3143	295.56	813.135	1.3576	802.595	705.419	326.82	805.772	355.159	617.428	0.132772	1	2.62821	2.45709	2.92786	2.44125	2.95864	1.67499	2.9045	2.84845	2.51431	2.47065	2.91016	2.90621	2.55042	3.09153	0.620271	1.42218	2.79059	0.262455
169	16RP2	16	16	0	NOC	0	2	16RP2	Control	Tendon	P	1121.05	6.1247	15.2688	343.645	179.792	145.232	785.882	725.374	24.3009	143.247	130.95	0.221	2767.32	372.997	275.411	440.217	282.418	480.512	-0.655608	2	2.53611	2.25477	2.86056	2.16206	2.89536	1.38562	3.44206	2.57171	2.43998	2.15609	2.1171	2.64367	2.45089	3.04963	0.787085	1.1838	2.6817	0.16645
170	16RP3	16	16	0	NOC	0	3	16RP3	Control	Tendon	P	573.889	1.5363	30.8074	169.045	173.544	57.5875	399.997	227.154	23.0077	27.2787	898.998	0.0483	836.227	193.871	148.214	120.179	115.059	257.718	-1.31605	3	2.228	2.23941	2.35632	1.76033	2.60206	1.36187	2.92232	2.28751	2.17089	1.43582	2.95376	2.07983	2.06092	2.75883	0.186476	1.48866	2.41114
171	16RP4	16	16	0	NOC	0	4	16RP4	Control	Tendon	P	2371.9	6.4269	140.465	715.783	568.14	312.424	1430.64	1432.6	96.2175	579.794	303.122	1.275	537.52	351.169	663.212	1519.86	632.799	802.691	0.10551	4	2.85478	2.75446	3.15612	2.49474	3.15553	1.98325	2.7304	2.54552	2.82165	2.76327	2.48162	3.1818	2.80127	3.3751	0.808002	2.14757	2.90455
172	16RD4	16	16	0	NOC	1	1	16RD4	Control	Tendon	D	605.783	3.5264	114.347	450.467	647.693	438.763	768.001	739.096	87.9351	172.788		1.7531	476.47	648.685	322.257	445.073	255.794	570.448	0.243807	1	2.65366	2.81137	2.8687	2.64223	2.88536	1.94416	2.67804	2.81203	2.5082	2.23752		2.64843	2.40789	2.78232	0.547332	2.05823	2.75622	0.142899
173	17LP1	17	16	0	Cut	0	1	17LP1	Cut	Tendon	P	1149.05	3.2672	568.822	442.507	2027.91	1118.3	939.584	740.046	1287.26	595.92	2594.74	230.937	462.495	852.758	586.274	747.009	651.206	692.679	2.36349	1	2.64592	3.30705	2.86926	3.04856	2.97294	3.10967	2.66511	2.93083	2.7681	2.77519	3.41409	2.87333	2.81372	3.06034	0.514176	2.75498	2.84053	0.330497
174	17LP2	17	16	0	Cut	0	2	17LP2	Cut	Tendon	P	2391.48	7.0309	344.618	455.092	1863.04	684.69	995.7	1207.14	347.74	537.168	2346.91	20.3579	416.768	1153.89	573.251	777.021	529.387	786.212	1.30873	2	2.6581	3.27022	3.08176	2.83549	2.99813	2.54126	2.6199	3.06217	2.75834	2.73011	3.3705	2.89043	2.72377	3.37867	0.847011	2.53734	2.89554	0.5935
175	17LP3	17	16	0	Cut	0	3	17LP3	Cut	Tendon	P	152.622	1.4464	15.669	42.1488	101.294	71.1972	253.716	371.393	24.5524	35.2372		0.1521	94.4854	148.718	96.3014	68.4553	99.8353	210.921	-0.817871	3	1.62478	2.00558	2.56983	1.85246	2.40435	1.39009	1.97537	2.17236	1.98363	1.547		1.83541	1.99928	2.18362	0.160288	1.19504	2.32412
176	17LP4	17	16	0	Cut	0	4	17LP4	Cut	Tendon	P	1132.51	1.9076	17.4815	157.352	182.779	106.747	481.271	428.967	22.2367	74.6875	640.428	0.1614	214.982	211.536	184.915	406.574	108.781	236.676	-0.792096	4	2.19687	2.26193	2.63242	2.02836	2.68239	1.34707	2.3324	2.32538	2.26697	1.87325	2.80647	2.60914	2.03655	3.05404	0.280487	1.24258	2.37415
177	17LD4	17	16	0	Cut	1	1	17LD4	Cut	Tendon	D	632.023	1.1582	155.782	115.026	598.282	223.355	773.722	646.013	363.071	290.897	408.218	83.7299	398.235	705.784	325.712	482.119	615.547	408.8	1.92288	1	2.0608	2.77691	2.81024	2.349	2.88858	2.55999	2.60014	2.84867	2.51283	2.46374	2.61089	2.68315	2.78926	2.80073	0.0637836	2.19252	2.61151	0.431008
178	17RP1	17	16	0	NOC	0	1	17RP1	Control	Tendon	P	2473.57	2.7634	89.7888	780.041	1177.41	779.626	1033.39	1216.48	178.253	600.31	1588.39	1.5097	481.252	805.966	676.09	1638.83	955.763	755.062	0.178891	1	2.89212	3.07093	3.0851	2.89189	3.01426	2.25104	2.68237	2.90632	2.83	2.77838	3.20096	3.21453	2.98035	3.39332	0.441444	1.95322	2.87798	0.263714
179	17RP2	17	16	0	NOC	0	2	17RP2	Control	Tendon	P	2576.25	2.5174	71.388	450.427	665.859	368.291	981.307	833.611	140.314	298.466	283.302	0.7385	820.148	457.613	520.359	486.956	531.466	578.407	-0.13165	2	2.65362	2.82338	2.92096	2.56619	2.9918	2.1471	2.91389	2.6605	2.7163	2.4749	2.45225	2.68749	2.72548	3.41099	0.400952	1.85363	2.76223	0.752545
180	17RP3	17	16	0	NOC	0	3	17RP3	Control	Tendon	P	1248.58	1.7628	48.8943	383.236	590.644	332.272	812.151	750.539	47.2388	76.7917	1004.38	0.1104	159.245	345.508	335.543	205.074	283.819	507.937	-0.957031	3	2.58347	2.77133	2.87537	2.52149	2.90964	1.6743	2.20207	2.53846	2.52575	1.88531	3.0019	2.31191	2.45304	3.09642	0.246203	1.68926	2.70581
181	17RP4	17	16	0	NOC	0	4	17RP4	Control	Tendon	P	1630.63	7.9463	115.069	468.228	1647.58	702.278	977.554	1235.46	209.813	538.819	1114.06	2.2746	579.121	496.916	439.566	4303.06	1010.74	1058.51	0.356905	4	2.67046	3.21685	3.09183	2.84651	2.99014	2.32183	2.76277	2.69628	2.64302	2.73144	3.04691	3.63378	3.00464	3.21236	0.900165	2.06096	3.02469
182	17RD4	17	16	0	NOC	1	1	17RD4	Control	Tendon	D	497.96	2.6852	53.0677	212.885	551.986	397.938	389.592	416.381	140.253	257.21	912.355	4.9101	397.785	367.833	149.682	1007.27	823.476	312.366	0.69109	1	2.32815	2.74193	2.61949	2.59981	2.59061	2.14691	2.59965	2.56565	2.17517	2.41029	2.96016	3.00315	2.91565	2.69719	0.428977	1.72483	2.49466	0.154331
183	18LP1	18	16	0	NOC	0	1	18LP1	Control	Tendon	P	323.994	8.0511	40.5539	194.645	167.751	208.915	1709.96	2548.96	73.3821	1076.22	131.934	9.8281	609.69	977.182	1329.66	5511.73	3252.43	1812.98	0.99247	1	2.28924	2.22466	3.40636	2.31997	3.23299	1.86559	2.78511	2.98997	3.12374	3.0319	2.12035	3.74129	3.51221	2.51054	0.905855	1.60803	3.25839	0.219599
184	18LP2	18	16	0	NOC	0	2	18LP2	Control	Tendon	P	62.8007	4.912	3.3948	54.6244	66.5233	53.5311	661.61	1428.14	16.764	307.806	103.585	2.672	616.222	299.204	396.426	1126.86	1725.57	955.286	0.426836	2	1.73739	1.82297	3.15477	1.72861	2.8206	1.22438	2.78974	2.47597	2.59816	2.48828	2.0153	3.05187	3.23693	1.79796	0.691258	0.530814	2.98013	0.53754
185	18LP3	18	16	0	NOC	0	3	18LP3	Control	Tendon	P	57.9879	0.9848	6.9542	45.6836	123.889	53.2068	529.167	934.282	32.9372	181.98	84.657	0.211	427.747	157.277	185.009	392.669	1075.03	519.172	-0.675717	3	1.65976	2.09303	2.97048	1.72597	2.72359	1.51769	2.63119	2.19667	2.26719	2.26003	1.92766	2.59403	3.03142	1.76334	-0.006652	0.842247	2.71531
186	18LP4	18	16	0	NOC	0	4	18LP4	Control	Tendon	P	167.776	1.3061	33.1449	117.556	463.702	180.08	1230.87	2625.45	134.962	571.999	204.873	1.3358	809.535	298.439	1077.58	4666.56	3217.14	1055.5	0.125742	4	2.07024	2.66624	3.4192	2.25547	3.09021	2.13021	2.90824	2.47486	3.03245	2.7574	2.31148	3.669	3.50747	2.22473	0.115976	1.52042	3.02346
187	18LD4	18	16	0	NOC	1	1	18LD4	Control	Tendon	D	81.9742	1.3941	23.3003	105.304	148.602	243.328	829.792	1233.23	51.4421	501.457	96.7146	5.9545	538.91	767.754	354.777	1202.1	1097.18	543.256	0.774845	1	2.02245	2.17203	3.09104	2.38619	2.91897	1.71132	2.73152	2.88522	2.54996	2.70023	1.98549	3.07994	3.04028	1.91368	0.144294	1.36736	2.73501	0.15202
188	18LD5	18	16	0	NOC	1	2	18LD5	Control	Tendon	D	23.0417	0.3147	3.8235	35.4972	72.1541	96.7249	460.063	858.205	30.8646	188.054	18.0523	11.2631	446.081	645.919	196.962	403.592	544.103	534.536	1.05166	2	1.55019	1.85826	2.93359	1.98554	2.66282	1.48946	2.64941	2.81018	2.29438	2.27428	1.25653	2.60594	2.73568	1.36251	-0.502103	0.582461	2.72798
189	18RP1	18	16	0	Cut	0	1	18RP1	Cut	Tendon	P	56.5779	0.653	25.0793	22.6821	74.5821	109.669	306.432	426.635	66.7143	149.061	22.6628	37.4625	382.391	368.933	67.3774	121.047	421.158	166.415	1.5736	1	1.35568	1.87264	2.63006	2.04008	2.48633	1.82422	2.58251	2.56695	1.82851	2.17336	1.35531	2.08296	2.62445	1.75265	-0.185087	1.39932	2.22119	0.186779
190	18RP2	18	16	0	Cut	0	2	18RP2	Cut	Tendon	P	17.4772	0.3267	7.7422	9.7024	77.6687	74.3513	350.975	820.644	75.1942	193.26		200.961	412.115	366.163	216.954	409.167	971.416	292.475	2.30311	2	0.986879	1.89025	2.91416	1.87129	2.54528	1.87618	2.61502	2.56367	2.33637	2.28614		2.6119	2.9874	1.24247	-0.485851	0.888864	2.46609	0.260079
191	18RP3	18	16	0	Cut	0	3	18RP3	Cut	Tendon	P	167.019	1.1321	7.0946	80.0825	89.3528	103.545	1078.34	2392.45	51.2136	576.866	29.389	2.3823	411.844	377.317	1004.42	1454.87	1876.99	577.218	0.376996	3	1.90354	1.95111	3.37884	2.01513	3.03276	1.70938	2.61473	2.57671	3.00191	2.76107	1.46819	3.16283	3.27346	2.22277	0.0538848	0.850928	2.76134
192	18RP4	18	16	0	Cut	0	4	18RP4	Cut	Tendon	P	86.6024	0.6987	7.8575	47.7994	172.931	92.05	546.419	942.907	70.0499	167.375	96.4285	3.2134	412.82	293.514	176.014	321.1	1005.96	513.479	0.506965	4	1.67942	2.23787	2.97447	1.96402	2.73753	1.84541	2.61576	2.46763	2.24555	2.22369	1.9842	2.50664	3.00258	1.93753	-0.155709	0.895284	2.71052
193	18RD4	18	16	0	Cut	1	1	18RD4	Cut	Tendon	D	95.8985	0.9692	134.176	44.4375	500.782	434.595	507.296	832.172	1965.85	925.963	258.707	3692.09	911.292	924.984	415.884	1054.73	2070.63	994.283	3.56727	1	1.64775	2.69965	2.92021	2.63808	2.70526	3.29355	2.95966	2.96613	2.61897	2.96659	2.41281	3.02314	3.3161	1.98181	-0.0135866	2.12767	2.99751	0.211166
194	18RD5	18	16	0	Cut	1	2	18RD5	Cut	Tendon	D	115.82	1.1204	148.305	93.3728	543.17	249.223	679.086	1583.42	593.519	625.214	129.509	780.185	394.865	738.727	523.658	1723.09	1708.73	581.546	2.8922	2	1.97022	2.73494	3.1996	2.39659	2.83193	2.77344	2.59645	2.86848	2.71905	2.79603	2.1123	3.23631	3.23267	2.06379	0.0493731	2.17115	2.76458
195	19LP1	19	16	0	NOC	0	1	19LP1	Control	Tendon	P	442.829	3.8624	3.2139	183.334	160.485	179.766	450.276	443.621	29.6156	165.137	205.003	1.6361	551.824	311.625	25.1479	87.8887	523.595	519.172	0.21381	1	2.26324	2.20544	2.64701	2.25471	2.65348	1.47152	2.7418	2.49363	1.4005	2.21784	2.31176	1.94393	2.719	2.64624	0.586857	0.507032	2.71531	0.402399
196	19LP2	19	16	0	NOC	0	2	19LP2	Control	Tendon	P	957.04	5.1627	3.7954	264.544	272.003	213.033	875.903	841.935	66.6075	330.514	450.391	31.9109	650.031	306.091	125.132	416.72	983.003	893.659	1.50394	2	2.4225	2.43457	2.92528	2.32845	2.94246	1.82352	2.81293	2.48585	2.09737	2.51919	2.65359	2.61985	2.99255	2.98093	0.712877	0.579257	2.95117	0.407963
197	19LP3	19	16	0	NOC	0	3	19LP3	Control	Tendon	P	527.15	2.4926	12.8896	174.092	900.787	181.095	543.766	543.757	57.3237	175.014	257.342	1.0804	406.648	175.967	142.165	354.329	543.759	507.758	0.0335846	3	2.24078	2.95462	2.73541	2.25791	2.73541	1.75833	2.60922	2.24543	2.15279	2.24307	2.41051	2.54941	2.73541	2.72193	0.396653	1.11024	2.70566
198	19LP4	19	16	0	NOC	0	4	19LP4	Control	Tendon	P	400.876	1.9669	5.8327	80.8325	268.098	103.927	299.794	347.472	56.4024	75.9266	258.142	0.4149	425.166	166.023	22.7674	31.6703	428.005	306.37	-0.382057	4	1.90759	2.42829	2.54092	2.01673	2.47682	1.7513	2.62856	2.22017	1.35731	1.88039	2.41186	1.50065	2.63145	2.60301	0.293782	0.76587	2.48625
199	19LD4	19	16	0	NOC	1	1	19LD4	Control	Tendon	D	1329.04	8.1025	15.693	489.513	496.1	660.688	1008.72	954.833	117.231	617.786	289.183	6.0296	600.931	647.804	2672.35	465.486	1449.88	1022.25	0.780289	1	2.68976	2.69557	2.97993	2.82	3.00377	2.06904	2.77882	2.81144	3.42689	2.79084	2.46117	2.66791	3.16133	3.12354	0.908619	1.19571	3.00956	0.7251
200	19RP1	19	16	0	Cut	0	1	19RP1	Cut	Tendon	P	53.0203	0.5943	7.3161	20.3703	89.1665	88.2	78.7984	103.324	59.6882	50.8335	234.466	2.9806	418.837	284.453	9.9878	2.5896	393.166	151.231	0.474304	1	1.309	1.9502	2.0142	1.94547	1.89652	1.77589	2.62205	2.45401	0.99947	1.70615	2.37008	0.413233	2.59458	1.72444	-0.225994	0.86428	2.17964	0.464361
201	19RP2	19	16	0	Cut	0	2	19RP2	Cut	Tendon	P	662.375	4.3168	5.875	198.623	239.879	126.517	528.695	501.6	58.7811	170.132	457.466	0.1617	569.975	344.441	48.2473	103.175	569.271	537.013	-0.79129	2	2.29803	2.37999	2.70036	2.10215	2.72321	1.76924	2.75586	2.53712	1.68347	2.23079	2.66036	2.01358	2.75532	2.8211	0.635162	0.769008	2.72999	0.149066
202	19RP3	19	16	0	Cut	0	3	19RP3	Cut	Tendon	P	383.778	1.9315	4.1248	122.353	317.196	121.314	333.938	429.877	33.2199	97.7206	498.009	0.4372	389.039	114.403	8.3778	104.633	542.557	299.582	-0.35932	3	2.08762	2.50133	2.63334	2.08391	2.52367	1.5214	2.58999	2.05844	0.92313	1.98999	2.69724	2.01967	2.73445	2.58408	0.285895	0.615403	2.47652
203	19RP4	19	16	0	Cut	0	4	19RP4	Cut	Tendon	P	96.4553	0.4733	6.3811	23.6174	263.659	67.1275	110.227	138.071	35.8888	41.3803	1015.17	0.5063	570.651	61.5552	7.0528	6.8048	403.175	302.741	-0.295592	4	1.37323	2.42104	2.1401	1.8269	2.04229	1.55496	2.75637	1.78927	0.848362	1.61679	3.00654	0.832815	2.60549	1.98433	-0.324864	0.804896	2.48107
204	19RD4	19	16	0	Cut	1	1	19RD4	Cut	Tendon	D	256.099	1.9192	52.9253	98.9563	996.748	242.188	287.745	439.563	561.546	305.348	201.25	162.182	382.442	414.449	137.32	81.2407	419.629	308.776	2.21	1	1.99544	2.99858	2.64302	2.38415	2.45901	2.74939	2.58257	2.61747	2.13773	2.48479	2.30374	1.90977	2.62287	2.40841	0.28312	1.72366	2.48964	0.387335
205	20LP1	20	16	0	NOC	0	1	20LP1	Control	Tendon	P	366.125	2.5422	6.3055	126.832	181.76	217.914	518.219	921.866	35.1238	312.498	67.7586	1.6137	374.969	380.118	52.1871	434.229	579.533	528.205	0.207823	1	2.10323	2.2595	2.96467	2.33828	2.71451	1.5456	2.574	2.57992	1.71756	2.49485	1.83096	2.63772	2.76308	2.56363	0.40521	0.79972	2.7228	0.241246
206	20LP2	20	16	0	NOC	0	2	20LP2	Control	Tendon	P	459.261	2.8202	1.7718	88.5931	92.9951	108.704	581.586	906.503	27.5895	271.607	62.1459	1.6018	285.634	321.209	26.6312	411.168	448.157	319.615	0.204608	2	1.9474	1.96846	2.95737	2.03625	2.76461	1.44074	2.45581	2.50679	1.42539	2.43394	1.79341	2.61402	2.65143	2.66206	0.45028	0.248415	2.50463	0.178808
207	20LP3	20	16	0	NOC	0	3	20LP3	Control	Tendon	P	761.287	4.5441	6.349	121.33	273.589	113.428	664.969	1277.15	73.8146	297.595	109.876	0.6821	418.342	279.262	55.4118	345.686	508.1	558.836	-0.166152	3	2.08397	2.4371	3.10624	2.05472	2.8228	1.86814	2.62153	2.44601	1.7436	2.47363	2.0409	2.53868	2.70595	2.88155	0.657448	0.802705	2.74728
208	20LP4	20	16	0	NOC	0	4	20LP4	Control	Tendon	P	223.01	1.4172	12.0126	35.7746	230.072	97.1891	303.901	523.735	118.322	149.988	113.771	0.1433	414.889	149.046	25.9257	107.543	399.937	522.506	-0.843754	4	1.55357	2.36186	2.71911	1.98762	2.48273	2.07306	2.61793	2.17332	1.41373	2.17606	2.05603	2.03158	2.60199	2.34832	0.151431	1.07964	2.71809
209	20LD4	20	16	0	NOC	1	1	20LD4	Control	Tendon	D	481.054	3.8921	3.9899	187.666	136.475	236.002	916.075	1684.36	65.2691	602.1	107.978	5.3846	411.681	656.85	60.8088	1289.81	504.498	566.742	0.731154	1	2.27339	2.13505	3.22643	2.37291	2.96193	1.81471	2.61456	2.81747	1.78397	2.77967	2.03334	3.11053	2.70286	2.68219	0.590184	0.600962	2.75339	0.375526
210	20RP1	20	16	0	Cut	0	1	20RP1	Cut	Tendon	P	380.488	4.1618	12.3544	124.835	171.212	240.034	520.205	872.459	65.2807	472.798	95.5821	31.2361	281.216	570.664	129.204	1014.98	397.29	519.541	1.49466	1	2.09633	2.23353	2.94075	2.38027	2.71617	1.81479	2.44904	2.75638	2.11128	2.67468	1.98038	3.00646	2.59911	2.58034	0.619281	1.09182	2.71562	0.08439
211	20RP2	20	16	0	Cut	0	2	20RP2	Cut	Tendon	P	383.237	2.5851	3.5949	96.5929	126.653	118.248	434.374	731.545	28.5287	253.386	206.251	1.1364	258.916	304.333	22.1937	309.094	484.18	295.981	0.0555312	2	1.98494	2.10262	2.86424	2.0728	2.63786	1.45528	2.41316	2.48335	1.34623	2.40378	2.3144	2.49009	2.68501	2.58347	0.412477	0.555687	2.47126	0.710267
212	20RP3	20	16	0	Cut	0	3	20RP3	Cut	Tendon	P	673.717	4.0725	3.5487	113.585	170.957	104.109	634.61	1318.17	50.6784	317.79	90.5107	0.7827	283.109	268.99	24.7633	457.606	437.1	537.395	-0.106405	3	2.05532	2.23289	3.11997	2.01749	2.80251	1.70482	2.45195	2.42974	1.39381	2.50214	1.9567	2.66049	2.64058	2.82848	0.609861	0.550069	2.73029
213	20RP4	20	16	0	Cut	0	4	20RP4	Cut	Tendon	P	134.987	1.1769	6.4414	49.0493	90.0347	59.6642	305.126	784.839	53.6211	145.562	267.747	2.9543	275.757	119.704	70.1419	84.2164	427.261	303.82	0.470455	4	1.69063	1.95441	2.89478	1.77571	2.48448	1.72934	2.44053	2.07811	1.84598	2.16305	2.42773	1.9254	2.63069	2.13029	0.0707396	0.80898	2.48262
214	20RD4	20	16	0	Cut	1	1	20RD4	Cut	Tendon	D	104.741	1.17	3.1988	54.5824	50.7601	90.612	315.057	789.486	24.2223	179.221	216.918	2.5487	373.737	393.596	130.172	124.074	403.43	276.444	0.406319	1	1.73705	1.70552	2.89735	1.95719	2.49839	1.38421	2.57257	2.59505	2.11452	2.25339	2.33629	2.09368	2.60577	2.02012	0.0681858	0.504987	2.44161	0.120148
215	21LP1	21	16	0	NOC	0	1	21LP1	Control	Tendon	P	797.644	4.1726	60.956	233.348	966.026	667.66	411.896	745.575	126.155	443.355	59.0043	0.9927	402.973	374.857	63.2886	461.529	392.793	515.492	-0.003182	1	2.36801	2.98499	2.87249	2.82456	2.61479	2.1009	2.60528	2.57387	1.80133	2.64675	1.77088	2.6642	2.59416	2.90181	0.620407	1.78502	2.71222	0.218073
216	21LP2	21	16	0	NOC	0	2	21LP2	Control	Tendon	P	711.442	2.4823	5.6457	85.8153	272.612	167.956	284.237	636.78	26.5249	166.491	57.2983	0.6565	415.271	275.789	67.183	120.275	210.515	279.807	-0.182765	2	1.93356	2.43554	2.80399	2.22519	2.45368	1.42365	2.61833	2.44058	1.82726	2.22139	1.75814	2.08018	2.32328	2.85214	0.394854	0.751718	2.44686	0.202637
217	21LP3	21	16	0	NOC	0	3	21LP3	Control	Tendon	P	324.341	0.9259	12.8734	22.0104	275.801	92.5003	118.722	180.85	107.801	46.1494	121.42	0.0005	531.377	96.8041	5.9331	8.5452	175.961	261.803	-3.30103	3	1.34263	2.4406	2.25732	1.96614	2.07453	2.03262	2.7254	1.98589	0.773282	1.66417	2.08429	0.931722	2.24542	2.511	-0.0334359	1.10969	2.41797	0.263278
218	21LP4	21	16	0	NOC	0	4	21LP4	Control	Tendon	P	412.829	1.8295	24.484	45.1671	314.372	120.147	174.686	251.169	65.2458	86.883	110.093	0.6967	437.134	154.682	9.1255	10.0867	315.696	275.511	-0.156954	4	1.65482	2.49744	2.39997	2.07971	2.24226	1.81455	2.64061	2.18944	0.960257	1.93894	2.04176	1.00375	2.49927	2.61577	0.262332	1.38888	2.44014
219	21LD4	21	16	0	NOC	1	1	21LD4	Control	Tendon	D	1414.29	7.6034	30.9026	382.472	569.711	683.144	527.122	791.217	64.9445	591.089	39.4655	1.1529	581.794	561.686	65.2067	951.746	362.937	932.625	0.0617916	1	2.5826	2.75565	2.8983	2.83451	2.72191	1.81254	2.76477	2.74949	1.81429	2.77165	1.59622	2.97852	2.55983	3.15054	0.881008	1.48999	2.96971	0.324125
220	21LD5	21	16	0	NOC	1	2	21LD5	Control	Tendon	D	177.723	1.5018	14.592	52.7169	348.537	207.668	228.413	379.158	32.6336	53.4438		1.3468	188.566	186.731	21.5253	9.8888	45.968	290.041	0.129303	2	1.72195	2.54225	2.57882	2.31737	2.35872	1.51367	2.27546	2.27122	1.33295	1.7279		0.995144	1.66246	2.24974	0.176612	1.16412	2.46246
221	21RP1	21	16	0	NOC	0	1	21RP1	SHAMcut	Tendon	P	655.165	9.0366	32.3637	223.202	577.407	603.402	290.719	407.167	65.5953	252.468	127.515	0.0316	582.407	310.607	21.5253	286.15	200.477	502.816	-1.50031	1	2.3487	2.76148	2.60977	2.78061	2.46347	1.81687	2.76523	2.49221	1.33295	2.40221	2.10556	2.45659	2.30206	2.81635	0.956005	1.51006	2.70141	0.241523
222	21RP2	21	16	0	NOC	0	2	21RP2	SHAMcut	Tendon	P	1031.79	5.5656	7.2476	184.625	333.789	321.543	494.756	669.008	54.0044	286.766	20.4742	0.5157	606.49	315.28	62.4109	1160.33	406.118	530.369	-0.287603	2	2.26629	2.52347	2.82543	2.50724	2.69439	1.73243	2.78282	2.4987	1.79526	2.45753	1.31121	3.06458	2.60865	3.01359	0.745512	0.860194	2.72458	0
223	21RP3	21	16	0	NOC	0	3	21RP3	SHAMcut	Tendon	P	728.747	3.7987	14.8942	111.168	489.634	232.101	343.884	510.928	130.775	169.106		0.5847	632.318	197.353	69.1026	106.532	335.139	528.862	-0.233067	3	2.04598	2.68987	2.70836	2.36568	2.53641	2.11652	2.80094	2.29524	1.83949	2.22816		2.02748	2.52522	2.86258	0.579635	1.17302	2.72334
224	21RP4	21	16	0	NOC	0	4	21RP4	SHAMcut	Tendon	P	668.071	2.3671	26.041	81.0978	336.738	203.054	308.646	440.296	69.3672	146.246	73.873	0.6074	1394.73	179.927	25.2815	124.339	361.277	304.09	-0.216525	4	1.90901	2.52729	2.64375	2.30761	2.48946	1.84115	3.14449	2.2551	1.4028	2.16508	1.86849	2.09461	2.55784	2.82482	0.374217	1.41566	2.483
225	21RD4	21	16	0	NOC	1	1	21RD4	SHAMcut	Tendon	D	970.165	7.7218	31.5584	300.342	566.324	675.762	504.432	535.179	56.042	322.341		3.7218	434.611	374.697	76.4013	306.841	402.983	537.682	0.570753	1	2.47762	2.75306	2.7285	2.82979	2.7028	1.74851	2.6381	2.57368	1.8831	2.50832		2.48691	2.60529	2.98685	0.887719	1.49911	2.73053	0.361823
226	21RD5	21	16	0	NOC	1	2	21RD5	SHAMcut	Tendon	D	776.321		61.9885	249.184	938.346	474.76	446.646	506.279	37.3026	184.392		3.857	415.162	242.551	29.1617	297.355	320.727	518.065	0.58625	2	2.39652	2.97236	2.70439	2.67647	2.64996	1.57174	2.61822	2.3848	1.46481	2.26574		2.47328	2.50614	2.89004		1.79231	2.71438
227	1C	1	8	1	NOC			1C	Cart	Cartilage		12.7474	3503.54	527.609	2756.5	22.9651	2457.45	592.135	339.524	32.8961	92.2193	4769.91	28497.6	152.292	185.725	1129.11	111.993	489.491	938.281	4.45481	cartilage	3.44036	1.36107	2.53087	3.39048	2.77242	1.51714	2.18268	2.26887	3.05274	1.96482	3.67851	2.04919	2.68974	1.10542	3.54451	2.72231	2.97233
228	2C	2	8	1	NOC			2C	Cart	Cartilage		0.1095	4551.25	1867.27	2866.35	23.495	2622.03	624.326	253.959	0.9235	27.9486	30.4159	274.044	95.2897	118.881	186.844	115.32	430.38	1966.82	2.43782	cartilage	3.45733	1.37098	2.40476	3.41864	2.79541	-0.0345631	1.97905	2.07511	2.27148	1.44636	1.4831	2.0619	2.63385	-0.960586	3.65813	3.27121	3.29377
229	3C	3	8	1	NOC			3C	Cart	Cartilage		0.456	2532.97	508.125	4260.96	11.1043	1695.93	512.105	231.719	3.6649	25.8264		162.339	221.221	63.7106	168.386	8.4648	322.864	2076.82	2.21042	cartilage	3.62951	1.04549	2.36496	3.22941	2.70936	0.564062	2.34483	1.80421	2.2263	1.41206		0.927617	2.50902	-0.341035	3.40363	2.70597	3.3174
230	4C	4	8	1	NOC			4C	Cart	Cartilage		24.6813	4653.3	1773.12	3986.1	37.0822	3119.01	820.898	400.839	65.0139	24.2071	1081.77	5409.77	68.3295	122.922	398.916	75.0039	450.074	4125.79	3.73318	cartilage	3.60055	1.56916	2.60297	3.49402	2.91429	1.81301	1.83461	2.08963	2.60088	1.38394	3.03414	1.87508	2.65328	1.39237	3.66776	3.24874	3.61551
231	5C	5	8	1	NOC			5C	Cart	Cartilage		4.106	1778.48	137.253	1258.94	7.1349	841.876	208.219	96.5236	4.4618	12.2078	675.872	1692.3	112.766	69.6974	146.791	2.5119	196.275	286.402	3.22848	cartilage	3.1	0.853388	1.98463	2.92525	2.31852	0.64951	2.05218	1.84322	2.1667	1.08664	2.82986	0.400002	2.29286	0.613419	3.25005	2.13752	2.45698
232	6C	6	8	1	NOC			6C	Cart	Cartilage		1.6987	4653.3	966.245	5172.18	23.2649	2711.9	561.186	219.561	3.2222	49.4754	307.809	936.454	101.234	111.551	430.972	89.7845	405.412	1120.09	2.97149	cartilage	3.71367	1.3667	2.34156	3.43327	2.74911	0.508153	2.00533	2.04747	2.63445	1.69439	2.48828	1.9532	2.6079	0.230117	3.66776	2.98509	3.04925
233	7C	7	8	1	NOC			7C	Cart	Cartilage		1.6458	2125.96	262.054	2475.67	19.3093	1560.05	446.69	140.458	0.8799	41.2303	29.5157	123.648		66.0824	382.364	32.1273	44.1027	903.888	2.09219	cartilage	3.39369	1.28577	2.14755	3.19314	2.65001	-0.0555667		1.82009	2.58248	1.61522	1.47005	1.50687	1.64447	0.216377	3.32756	2.41839	2.95612
234	8C	8	12	1	NOC			8C	Cart	Cartilage		0.1579	3061.63	857.468	2358.1	32.6491	2095.19	658.267	328.458	1.673	24.3614		69.3965	52.6669	166.2	167.456	205.81	339.405	1555.33	1.84134	cartilage	3.37256	1.51387	2.51648	3.32122	2.8184	0.223496	1.72154	2.22063	2.2239	1.3867		2.31347	2.53072	-0.801618	3.48595	2.93322	3.19182
235	9C	9	12	1	NOC			9C	Cart	Cartilage		5.2984	1137.35	132.73	975.271	23.3901	729.164	254.529	137.907	7.7047	11.1738	477.442	2545.44	83.4004	111.702	132.003	9.2023	181.155	550.159	3.40576	cartilage	2.98913	1.36903	2.13958	2.86282	2.40574	0.886756	1.92117	2.04806	2.12058	1.0482	2.67892	0.963896	2.25805	0.724145	3.05589	2.12297	2.74049
236	10C	10	12	1	NOC			10C	Cart	Cartilage		0.2258	3602.01	439.148	2614.99	10.4896	1394.54	396.738	171.557	1.5736	14.9084	118.63	197.63	108.388	104.866	564.921	83.145	195.748	1022.62	2.29585	cartilage	3.41747	1.02076	2.23441	3.14443	2.5985	0.196894	2.03498	2.02064	2.75199	1.17343	2.0742	1.91984	2.2917	-0.646276	3.55654	2.64261	3.00971
237	11C	11	12	1	NOC			11C	Cart	Cartilage		7.6565	3905.14	842.618	2086.22	47.2546	1675.13	607.474	332.359	17.2976	27.0583	2532.93	5091.73	115.135	152.498	1600.9	329.832	464.68		3.70687	cartilage	3.31936	1.67444	2.52161	3.22405	2.78353	1.23799	2.06121	2.18326	3.20437	1.4323	3.40362	2.51829	2.66715	0.88403	3.59164	2.92563
238	12C	12	12	1	NOC			12C	Cart	Cartilage		0.2281	3768.47	1058.26	4783.1	10.6853	2502.2	538.98	263.73	0.7583	40.0136	189.874	75.883	236.635	78.1904	495.923	342.226	486.944	1126.89	1.88014	cartilage	3.67971	1.02879	2.42116	3.39832	2.73157	-0.120159	2.37408	1.89315	2.69541	1.60221	2.27847	2.53431	2.68748	-0.641875	3.57617	3.02459	3.05188
239	13C	13	12	1	NOC			13C	Cart	Cartilage		0.2462	4354.83	1762.13	5391.81	15.8978	2650.92	782.487	483.361	0.9268	26.1725	106.106	34.8097	176.26	60.9932	2608.78	294.11	474.255	3458.55	1.5417	cartilage	3.73173	1.20134	2.68427	3.4234	2.89348	-0.033014	2.24615	1.78528	3.41644	1.41785	2.02574	2.46851	2.67601	-0.608712	3.63897	3.24604	3.53889
240	14C	14	12	1	NOC			14C	Cart	Cartilage		0.3488	3624.17	2098.15	4953.12	36.6753	3091.56	925.816	429.754	0.7207	40.963	13.2623	12.3158	392.018	101.933	978.163	444.814	526.251	3474.58	1.09046	cartilage	3.69488	1.56437	2.63322	3.49018	2.96652	-0.142245	2.59331	2.00831	2.99041	1.61239	1.12262	2.64818	2.72119	-0.457423	3.55921	3.32184	3.5409
241	15C	15	16	1	NOC			15C	Cart	Cartilage		1.1234	3884.01	1145.29	8551.65	147.103	2925.93	656.113	239.275	3.8304	23.8076	110.529	21.325	266.87	100.301	442.113	369.892	400.19	1968.57	1.32889	cartilage	3.93205	2.16762	2.3789	3.46626	2.81698	0.583244	2.4263	2.0013	2.64553	1.37672	2.04347	2.56807	2.60227	0.0505344	3.58928	3.05891	3.29415
242	16C	16	16	1	NOC			16C	Cart	Cartilage		0.0762	3769.81	571.048	4865.87	21.6002	1587.87	424.859	133.513	0.1054	52.4903	115.314	0.0489	101.568	30.1357	155.038	26.7079	182.42	2015.33	-1.31069	cartilage	3.68716	1.33446	2.12553	3.20081	2.62825	-0.977159	2.00676	1.47908	2.19044	1.72008	2.06188	1.42664	2.26107	-1.11804	3.57632	2.75667	3.30435
243	17C	17	16	1	NOC			17C	Cart	Cartilage		0.0002	1224.94	128.777	1945.95	24.4965	890.762	251.501	69.752	1.0139	26.83		27.5914		36.4625	71.2827	25.4907	172.682	1063.23	1.44077	cartilage	3.28913	1.3891	1.84356	2.94976	2.40054	0.0059951		1.56185	1.85298	1.42862		1.40638	2.23725	-3.69897	3.08812	2.10984	3.02663
244	18C	18	16	1	NOC			18C	Cart	Cartilage		0.5085	4063.02	1111.18	3162.85	18.4703	2286.51	524.719	256.401	0.9165	13.8223	547.563	189.543	113.57	55.5404	362.986	22.7022	203.608	1015.37	2.27771	cartilage	3.50008	1.26647	2.40892	3.35917	2.71993	-0.0378675	2.05526	1.74461	2.55989	1.14058	2.73843	1.35607	2.30879	-0.293709	3.60885	3.04578	3.00662
245	19C	19	16	1	NOC			19C	Cart	Cartilage		0.7658	294.32	58.0967	230.639	12.9802	233.301	82.5599	72.8855	16.5445	4.4531		27.1079	112.633	37.7822	20.4935	2.2187	73.0826	504.249	1.4331	cartilage	2.36293	1.11328	1.86264	2.36792	1.91677	1.21865	2.05166	1.57729	1.31162	0.648662		0.346099	1.86381	-0.115885	2.46882	1.76415	2.70264
246	20C	20	16	1	NOC			20C	Cart	Cartilage		0.1143	2459.07	488.293	2033.26	9.7535	822.264	254.327	72.778	2.1728	22.3757	66.2325	7.0163	80.4053	30.5652	129.859	86.9294	120.38	970.871	0.846108	cartilage	3.30819	0.98916	1.862	2.91501	2.40539	0.33702	1.90528	1.48523	2.11347	1.34978	1.82107	1.93917	2.08055	-0.941954	3.39077	2.68868	2.98716
247	21C	21	16	1	NOC			21C	Cart	Cartilage		9.8077	3630.16	553.11	1026.89	10.2591	1200.07	231.198	60.2842	4.4865	44.2018	3319.27	8944.85	58.0979	29.4117	122.214	28.9287	283.875	2146.66	3.95157	cartilage	3.01152	1.01111	1.7802	3.07921	2.36398	0.651908	1.76416	1.46852	2.08712	1.64544	3.52104	1.46133	2.45313	0.991567	3.55993	2.74281	3.33176
248			8		NOC	0	5																								cut
249			12		NOC	0	5
250			16		NOC	0	5
251			8		Cut	0	5
252			12		Cut	0	5
253			16		Cut	0	5
[truncated: 39 more columns]

## Sheet: Histo
Sample ID	User ID		PG	CELL	CELL M	VASC	ALIGN	INFIL	SUM	PGSb	CELLsb	CELL Msb	VASCsb	ALIGNsb	INFILsb	SUMsb	PGnm	CELLnm	CELLMnm	VASCnm	INFILnm	ALIGNnm	SUMnm
1	1 LP1		3	2	2	3	3	2	15	2	3	3	3	3	2	16	0	1	0	1	1	0	3
2	1 LP 2		0	1	2	1	0	0	4	1	1	2	1	1	1	7	0	1	0	0	1	1	3
3	1 LP 3		0	0	1	0	1	0	2	0	1	0	0	1	0	2	0	1	0	1	1	0	3
4	1 LP 4		0	1	1	1	0	0	3	1	1	1	0	1	0	4	2	3	2	3	2	3	15
5	1 LD4		2	2	2	2	3	1	12	2	2	2	3	2	1	12	1	2	2	3	1	3	12
6	1 RP 1		1	1	2	1	1	1	7	2	2	2	1	1	0	8	1	1	0	2	1	2	7
7	1 RP 2		2	1	1	1	1	1	7	2	2	3	2	1	0	10	0	1	0	1	1	2	5
8	1 RP 3		0	1	0	0	2	0	3	0	1	2	1	1	1	6	2	1	0	2	1	2	8
9	1 RP 4		1	1	1	0	1	0	4	2	1	2	2	1	0	8	2	2	1	1	1	2	9
10	1 RD 4		2	2	2	2	1	2	11	2	1	1	0	1	0	5	2	2	1	1	2	2	10
11	2LP1		2	2	2	1	3	1	11	2	3	3	2	3	2	15	1	1	0	1	1	2	6
12	2LP2		2	1	2	1	1	2	9	1	1	1	1	1	0	5	1	1	0	1	1	2	6
13	2LP3		0	2	1	2	0	2	7	1	0	0	1	1	0	3	1	2	1	1	1	2	8
14	2LP4		1	1	1	2	0	2	7	2	0	0	1	1	0	4	2	3	2	2	2	3	14
15	2LD4		3	3	2	2	3	2	15	3	3	3	2	3	2	16	3	3	3	2	1	3	15
16	2LD5		1	1	2	1	2	1	8	1	2	3	1	2	1	10	1	2	3	1	1	2	10
17	2RP1		1	1	2	1	0	0	5	2	1	1	0	1	0	5	1	1	1	1	1	1	6
18	2RP2		1	1	2	1	1	0	6	2	1	0	0	1	0	4	1	1	0	1	1	1	5
19	2RP3		1	1	0	1	0	0	3	1	0	0	0	1	0	2	1	2	1	2	1	2	9
20	2RP4		2	1	1	0	1	0	5	2	0	0	0	1	0	3	1	1	0	1	1	2	6
21	2RD4		1	1	2	1	1	0	6	2	1	2	1	1	0	7	1	2	2	1	1	2	9
22	2RD5		2	1	1	0	1	0	5	2	1	1	1	1	0	6	2	2	1	2	1	1	9
23	3LP1		3	2	3	3	3	2	16	3	3	3	3	3	2	17	0	1	0	2	1	1	5
24	3LP2		2	1	1	1	0	0	5	2	1	1	1	1	0	6	0	1	0	2	1	0	4
25	3LP3		0	0	0	0	0	0	0	1	0	0	0	0	0	1	1	2	1	2	1	1	8
26	3LP4		0	0	0	0	0	0	0	1	0	0	1	0	0	2	3	3	3	3	2	3	17
27	3LD4		2	1	2	2	3	1	11	2	2	2	2	2	1	11	1	3	1	2	1	2	10
28	3RP1		2	1	1	2	0	1	7	3	0	1	0	1	0	5	1	1	0	2	1	2	7
29	3RP2		2	1	1	1	1	1	7	3	0	0	1	0	0	4	1	1	0	1	1	0	4
30	3RP3		1	1	1	1	0	1	5	2	0	0	1	0	0	3	2	1	0	2	1	1	7
31	3RP4		1	0	0	0	1	0	2	2	0	0	1	1	0	4	3	2	2	2	2	1	12
32	3RD4		2	1	1	2	0	1	7	3	0	0	0	0	0	3	3	2	1	2	2	2	12
33	4LP1		2	1	1	0	1	0	5	2	1	2	0	1	1	7	1	2	0	1	1	2	7
34	4LP2		0	0	1	0	0	0	1	1	1	0	1	1	0	4	1	1	0	2	1	2	7
35	4LP3		0	0	0	0	0	0	0	1	1	1	1	1	0	5	0	2	1	2	1	1	7
36	4LP4		1	0	1	0	1	0	3	2	1	1	1	1	0	6	2	2	2	2	2	1	11
37	4LD4		2	1	2	1	1	1	8	2	0	2	0	1	0	5	1	2	1	1	1	1	7
38	4LD5		2	0	1	1	0	1	5	2	0	0	0	1	0	3	1	2	1	2	1	1	8
39	4RP1		3	2	3	2	3	1	14	3	2	3	2	2	1	13	0	2	2	2	2	0	8
40	4RP2		1	2	2	1	2	1	9	2	0	0	0	1	0	3	0	2	1	1	1	2	7
41	4RP3		0	1	1	1	1	0	4	1	0	1	0	1	0	3	1	2	0	2	1	2	8
42	4RP4		0	1	0	0	0	0	1	1	1	3	1	1	0	7	3	3	2	3	2	3	16
43	4RD4		3	2	2	2	3	1	13	3	3	3	2	2	1	14	3	3	2	3	2	3	16
44	4RD5		1	1	2	2	2	1	9	1	1	2	1	1	0	6	0	2	1	2	2	2	9
45	5LP1		2	1	1	0	1	0	5	3	1	2	1	1	0	8	0	1	0	1	1	1	4
46	5LP2		1	1	1	0	1	0	4	2	1	1	0	1	0	5	0	2	0	2	1	0	5
47	5LP3		0	0	1	0	0	0	1	1	0	0	0	0	0	1	1	2	0	2	1	2	8
48	5LP4		0	0	0	0	0	0	0	0	0	0	0	1	0	1	2	2	1	2	1	1	9
49	5LD4		2	1	2	1	1	0	7	2	1	2	1	1	0	7	2	2	3	2	1	2	12
50	5LD5		2	1	1	0	1	0	5	2	1	1	0	1	0	5	1	2	1	1	1	2	8
51	5RP1		2	2	2	3	3	3	15	3	3	3	3	3	1	16	0	1	1	1	1	1	5
52	5RP2		3	2	1	1	3	1	11	3	3	3	2	2	2	15	2	2	2	2	1	2	11
53	5RP3		2	0	2	2	2	1	9	2	2	2	2	2	2	12	3	3	3	3	1	3	16
54	5RP4		0	0	1	1	2	1	5	0	0	0	0	1	0	1	2	3	3	3	2	3	16
55	5RD4		3	2	2	2	3	3	15	3	3	3	3	3	1	16	3	3	3	3	2	3	17
56	5RD5		1	1	2	1	2	1	8	1	1	2	2	2	0	8	0	2	2	3	2	2	11
57	6LP1		1	1	2	2	0	0	6	2	1	3	1	1	0	8	1	0	0	2	1	1	5
58	6LP2		1	1	1	1	1	1	6	2	1	1	1	1	0	6	1	1	0	2	1	1	6
59	6LP3		1	1	0	0	1	0	3	2	0	0	1	1	0	4	1	2	1	2	1	1	8
60	6LP4		0	0	0	0	0	0	0	1	1	1	1	1	0	5	1	2	2	2	2	1	10
61	6LD4		2	1	1	1	0	0	5	2	1	3	1	1	0	8	1	2	2	2	2	1	10
62	6RP1		3	3	3	3	3	2	17	3	3	3	3	3	2	17	0	1	0	1	1	2	5
63	6RP2		2	2	2	2	2	2	12	2	2	3	2	2	1	12	1	2	1	2	1	1	8
64	6RP3		1	1	1	1	1	1	6	1	1	1	1	1	0	5	2	3	2	3	2	2	14
65	6RP4		0	0	0	1	1	0	2	1	0	0	0	2	0	3	3	3	3	3	3	3	18
66	6RD4		3	2	2	2	3	1	13	3	3	3	3	3	2	17	3	3	2	2	2	3	15
67	7LP1		2	1	2	1	1	1	8	2	1	2	1	1	0	7	1	1	0	2	1	1	6
68	7LP2		1	0	1	0	1	0	3	2	1	1	1	1	0	6	1	2	0	2	2	1	8
69	7LP3		1	0	0	0	0	0	1	2	1	0	1	1	0	5	1	2	1	2	2	2	10
70	7LP4		1	0	0	0	0	0	1	2	1	0	0	1	0	4	2	2	2	2	2	1	11
71	7LD4		2	1	2	1	1	0	7	3	2	3	2	1	0	11	2	3	3	3	2	1	14
72	7LD5		2	1	0	0	1	0	4	2	1	1	1	1	0	6	2	3	1	2	1	2	11
73	7RP1		2	1	2	1	1	0	7	3	1	2	1	1	0	8	0	2	0	2	1	1	6
74	7RP2		1	1	2	1	1	0	6	2	0	0	0	1	0	3	0	2	0	2	1	1	6
75	7RP3		0	0	0	0	0	0	0	1	0	0	1	1	0	3	1	2	2	2	1	1	9
76	7RP4		1	0	1	0	0	0	2	1	1	1	1	1	0	5	2	3	3	2	2	1	13
77	7RD4		2	1	2	1	2	0	8	3	1	3	1	1	0	9	2	3	3	3	2	2	15
78	7RD5		2	1	1	0	1	0	5	2	1	1	1	1	0	6	1	2	1	2	1	2	9
79	8LP1		2	2	2	3	3	2	14	2	3	3	3	2	1	14	0	2	1	2	1	2	8
80	8LP2		0	0	1	1	1	0	3	1	1	1	0	1	0	4	1	2	1	2	1	1	8
81	8LP3		0	0	0	0	1	0	1	1	0	0	1	1	0	3	1	3	1	2	2	2	11
82	8LP4		0	0	1	0	1	0	2	1	0	1	0	2	0	4	2	3	2	3	3	3	16
83	8LD4		2	2	0	1	3	1	9	2	2	3	1	2	1	11	2	3	1	3	2	3	14
84	8RP1		1	1	1	0	0	0	3	2	0	0	1	1	0	4	0	1	0	2	0	2	5
85	8RP2		1	0	1	1	1	0	4	2	1	1	1	1	0	6	0	2	0	2	1	1	6
86	8RP3		0	0	1	0	1	0	2	1	0	0	1	1	0	3	1	2	1	2	1	2	9
87	8RP4		0	0	1	0	2	0	3	0	0	0	0	2	0	2	1	3	1	2	1	1	9
88	8RD4		2	0	1	1	1	0	5	2	0	1	1	1	1	6	2	3	1	2	2	2	12
89	9LP1		3	2	3	2	3	2	15	3	3	3	3	3	2	17	0	2	0	2	1	1	6
90	9LP2		1	1	3	1	1	2	9	2	1	2	2	2	0	9	0	2	0	2	1	1	6
91	9LP3		0	0	0	0	0	0	0	0	0	0	1	1	0	2	1	3	1	2	2	2	11
92	9LP4		0	1	0	0	0	0	1	1	0	0	1	1	0	3	3	3	3	3	3	3	18
93	9LD4		3	2	3	2	3	2	15	3	3	3	3	3	1	16	3	3	3	2	2	3	16
94	9RP1		2	1	1	1	1	0	6	2	1	1	1	1	1	7	1	2	0	2	1	1	7
95	9RP2		0	0	0	0	2	0	2	1	0	0	0	1	0	2	1	2	0	2	1	2	8
96	9RP3		0	0	0	0	1	0	1	1	1	0	0	1	0	3	1	2	1	1	1	1?	6
97	9RP4		0	0	0	0	1	0	1	0	0	0	1	1	0	2	1	3	1	2	1	2	10
98	9RD4		2	0	1	1	1	0	5	2	1	0	0	1	0	4	2	2	1	2	1	1	9
99	10LP1		3	3	3	3	3	2	17	3	3	3	3	3	2	17	0	1	0	2	1	1	5
100	10LP2		1	0	1	0	0	0	2	1	0	0	0	1	0	2	0	2	1	2	2	1	8
101	10LP3		0	0	1	0	0	0	1	0	0	0	0	1	0	1	0	2	1	2	2	1	8
102	10LP4		0	0	0	0	0	0	0	0	0	0	0	1	0	1	3	3	2	3	3	3	17
103	10LD4		2	2	2	1	3	2	12	3	3	3	2	2	1	14	2	3	2	3	2	3	15
104	10LD5		0	1	1	1	1	1	5	1	1	1	2	1	0	6	0	3	1	3	2	2	11
105	10RP1		1	0	1	1	1	1	5	1	1	3	0	1	1	7	0	1	0	2	1	1	5
106	10RP2		0	0	0	0	1	0	1	0	1	0	0	1	0	2	0	1	0	2	1	2	6
107	10RP3		0	0	0	0	1	0	1	1	0	0	0	1	0	2	0	2	1	2	1	2	8
108	10RP4		0	0	0	0	0	0	0	1	0	0	0	1	0	2	1	2	2	2	2	2	11
109	10RD4		1	0	1	1	1	0	4	2	1	2	1	1	0	7	1	2	1	2	1	1	8
110	10RD5		0	0	1	1	0	0	2	1	1	1	0	1	0	4	1	2	0	2	1	1	7
111	11LP1		1	3	2	2	1	1	10	2	1	2	1	1	0	7	0	2	0	2	1	1	6
112	11LP2		0	0	1	1	1	0	3	2	1	0	1	1	0	5	0	2	0	2	1	2	7
113	11LP3		0	0	1	0	1	0	2	1	0	0	0	1	0	2	1	2	0	3	2	2	10
114	11LP4		0	0	1	0	0	0	1	1	0	0	0	1	0	2	1	2	2	2	1	2	10
115	11LD4		2	2	2	2	1	1	10	2	1	1	1	1	0	6	1	2	1	2	2	1	9
116	11RP1		2	2	3	2	3	1	13	2	3	3	3	3	1	15	0	2	0	2	2	1	7
117	11RP2		0	0	1	0	2	0	3	1	0	0	0	1	0	2	0	2	0	2	2	2	8
118	11RP3		0	0	1	1	2	0	4	0	0	0	0	1	0	1	0	2	1	2	2	2	9
119	11RP4		0	0	1	1	0	0	2	0	0	0	0	1	0	1	2	3	3	3	3	3	17
120	11RD4		2	2	2	2	3	1	12	2	2	3	3	3	1	14	1	3	3	3	3	3	16
121	12LP1		1	1	1	1	1	1	6	2	1	1	1	1	0	6	1	1	0	2	1	1	6
122	12LP2		1	1	2	1	1	0	6	1	1	0	1	1	0	4	1	1	0	2	2	1	7
123	12LP3		0	0	1	1	0	0	2	0	0	0	1	1	0	2	1	2	1	2	2	2	10
124	12LP4		0	0	0	0	1	0	1	1	0	0	0	1	0	2	1	2	2	2	2	2	11
125	12LD4		0	1	1	1	0	0	3	2	1	1	1	0	0	5	1	2	1	3	2	0	9
126	12RP1		3	2	3	3	3	1	15	3	3	3	3	3	1	16	0	1	0	2	1	1	5
127	12RP2		2	2	1	1	2	1	9	2	2	1	1	2	1	9	1	3	0	3	2	2	11
128	12RP3		1	1	1	1	1	1	6	1	2	1	2	1	0	7	2	3	0	2	3	2	12
129	12RP4		0	0	0	0	1	0	1	0	0	0	0	1	0	1	3	3	3	3	3	3	18
130	12RD4		3	2	3	2	3	1	14	3	3	3	3	3	2	17	3	3	3	3	3	3	18
131	13LP1		1	1	1	0	0	0	3	2	1	1	0	1	0	5	0	1	0	2	2	1	6
132	13LP2		0	1	1	0	0	0	2	1	0	0	1	0	0	2	1	1	0	2	2	2	8
133	13LP3		0	0	1	0	0	0	1	0	0	0	0	1	0	1	1	2	1	2	2	1	9
134	13LP4		0	0	1	0	0	0	1	0	0	0	0	1	0	1	1	2	2	2	2	1	10
135	13LD4		2	0	1	0	0	0	3	2	0	0	0	1	0	3	2	2	1	2	2	1	10
136	13RP1		3	2	2	2	3	1	13	3	3	3	2	2	1	14	1	1	0	2	1	1	6
137	13RP2		0	0	1	0	0	0	1	1	2	2	1	1	0	7	0	2	0	2	1	1	6
138	13RP3		0	0	1	0	0	0	1	1	1	0	1	1	0	4	0	2	1	3	2	2	10
139	13RP4		1	0	1	0	0	0	2	1	0	0	1	1	0	3	2	3	3	3	3	3	17
140	13RD4		3	2	2	2	3	1	13	3	3	3	3	2	1	15	3	3	3	3	3	3	18
141	14LP1		1	1	2	1	0	1	6	2	1	2	1	0	0	6	0	1	0	3	1	1	6
142	14LP2		1	0	1	1	0	0	3	1	0	0	0	0	0	1	0	1	0	3	2	1	7
143	14LP3		0	0	0	0	0	0	0	0	0	0	0	0	0	0	1	2	0	2	2	0	7
144	14LP4		0	0	1	0	0	0	1	0	0	0	0	1	0	1	1	2	1	2	2	1	9
145	14LD4		2	1	1	1	0	0	5	2	1	2	1	1	0	7	2	2	2	2	2	1	11
146	14LD5		0	0	1	0	0	0	1	1	1	1	1	0	0	4	0	2	1	2	1	0	6
147	14RP1		0	1	1	1	0	0	3	0	1	2	1	0	0	4	1	1	0	2	2	1	7
148	14RP2		1	0	0	0	0	0	1	1	1	1	1	0	0	4	0	1	0	2	2	0	5
149	14RP3		0	0	0	0	0	0	0	1	0	0	0	1	0	2	1	2	0	3	1	1	8
150	14RP4		0	0	0	1	0	1	2	1	0	0	0	1	0	2	0	2	2	2	2	1	9
151	14RD4		1	1	1	1	0	0	4	2	2	2	1	0	0	7	1	2	2	2	2	0	9
152	14RD5		1	1	1	0	0	0	3	2	0	0	1	0	0	3	1	2	0	2	1	0	6
153	15LP1		2	2	2	1	2	1	10	2	2	3	3	2	1	13	0	1	0	0	0	1	2
154	15LP2		1	2	1	1	1	0	6	2	2	2	1	1	0	8	1	2	0	2	2	0	7
155	15LP3		0	1	0	1	0	1	3	1	1	0	1	1	1	5	1	2	0	2	2	1	8
156	15LP4		0	0	1	0	1	0	2	1	0	0	0	1	0	2	2	3	2	3	2	2	14
157	15LD4		2	1	1	1	0	1	6	2	2	3	3	2	0	12	2	3	0	2	3	3	13
158	15RP1		1	1	1	1	0	0	4	2	1	0	1	0	0	4	1	0	0	3	1	0	5
159	15RP2		1	0	0	0	0	0	1	1	0	0	0	1	0	2	1	0	1	2	1	1	6
160	15RP3		0	0	0	0	0	0	0	1	0	0	1	1	0	3	1	2	1	2	1	1	8
161	15RP4		0	0	0	0	0	0	0	1	0	0	1	1	0	3	2	2	1	2	1	1	9
162	15RD4		1	1	1	1	0	0	4	2	1	1	1	0	0	5	2	2	1	2	1	1	9
163	16LP1		3	2	2	2	2	1	12	3	2	3	2	2	1	13	1	1	0	2	1	2	7
164	16LP2		1	1	0	0	1	0	3	2	2	2	1	2	1	10	1	1	1	2	1	2	8
165	16LP3		0	0	1	0	0	0	1	1	1	0	1	1	0	4	2	3	2	1	2	2	12
166	16LP4		0	2	1	1	0	0	4	1	0	0	1	1	0	3	3	3	2	3	2	3	16
167	16LD4		3	2	2	2	3	1	13	3	2	3	2	3	1	14	3	3	3	3	1	3	16
168	16RP1		1	1	1	1	1	0	5	2	1	2	1	1	0	7	1	1	0	3	1	1	7
169	16RP2		1	0	1	1	1	0	4	2	0	0	0	1	0	3	2	2	0	3	1	2	10
170	16RP3		1	0	0	0	1	0	2	1	0	0	0	1	0	2	2	2	0	2	1	2	9
171	16RP4		1	0	0	0	1	0	2	1	0	0	0	1	0	2	2	2	2	2	1	2	11
172	16RD4		2	1	1	0	1	0	5	2	1	2	1	1	0	7	2	2	2	3	1	2	12
173	17LP1		1	0	1	0	1	0	3	1	1	1	0	1	0	4	2	2	0	2	1	1	8
174	17LP2		3	2	2	1	1	0	9	3	2	3	2	2	1	13	2	3	2	2	2	3	14
175	17LP3		3	2	2	2	2	1	12	3	2	3	2	2	1	13	2	3	3	3	1	2	14
176	17LP4		1	0	1	0	1	0	3	2	1	0	0	1	0	4	2	2	1	2	2	2	11
177	17LD4		2	2	2	1	3	2	12	2	2	3	2	3	1	13	2	3	2	3	2	3	15
178	17RP1		2	0	1	1	1	1	6	2	1	1	1	1	0	6	2	2	1	2	1	2	10
179	17RP2		2	1	1	0	1	0	5	3	1	1	1	1	0	7	2	2	1	3	1	2	11
180	17RP3		1	0	1	0	1	0	3	2	1	0	1	0	0	4	2	3	2	2	1	2	12
181	17RP4		1	0	2	0	1	0	4	2	1	0	0	1	0	4	2	2	3	2	1	2	12
182	17RD4		2	1	1	2	1	1	8	2	1	2	1	1	0	7	2	3	3	2	2	2	14
183	18LP1		0	0	0	0	0	0	0	0	0	0	0	0	0	0	0	2	0	3	1	1	7
184	18LP2		0	0	0	0	0	0	0	0	0	0	1	1	0	2	0	2	0	3	1	1	7
185	18LP3		0	0	0	0	0	0	0	0	0	0	1	1	0	2	0	2	0	3	2	1	8
186	18LP4		0	0	0	0	0	0	0	0	1	0	1	1	0	3	0	2	0	2	1	1	6
187	18LD4		0	0	0	0	0	0	0	1	1	0	1	0	0	3	1	2	1	2	1	1	8
188	18LD5		0	0	0	0	0	0	0	1	0	0	0	0	0	1	1	2	1	2	1	0	7
189	18RP1		2	2	2	2	1	0	9	2	2	3	2	2	1	12	0	1	0	3	1	1	6
190	18RP2		0	1	0	1	0	0	2	1	2	1	2	2	1	9	0	2	0	3	1	2	8
191	18RP3		0	0	0	0	0	0	0	0	1	0	1	1	1	4	0	3	0	3	2	2	10
192	18RP4		0	0	0	0	0	0	0	0	0	0	1	1	0	2	2	3	3	3	2	2	15
193	18RD4		3	2	1	2	2	1	11	3	2	3	2	2	1	13	3	3	2	3	2	3	16
194	18RD5		1	1	1	1	2	0	6	2	1	2	1	1	1	8	1	3	1	3	2	2	12
195	19LP1		1	1	1	0	1	0	4	2	1	2	0	1	1	7	1	1	1	2	1	2	8
196	19LP2		1	0	0	0	1	0	2	2	1	0	0	1	0	4	2	2	0	2	1	2	9
197	19LP3		0	0	0	0	1	0	1	1	1	0	1	1	0	4	2	2	1	2	1	2	10
198	19LP4		1	0	0	0	1	0	2	1	0	0	0	1	0	2	2	2	2	2	1	2	11
199	19LD4		1	1	1	1	1	0	5	2	1	1	2	1	1	8	2	2	2	3	2	2	13
200	19RP1		3	2	2	2	3	2	14	2	3	3	3	2	1	14	2	1	0	2	1	1	7
201	19RP2		1	1	1	1	1	1	6	2	1	1	1	1	0	6	2	1	0	2	1	1	7
202	19RP3		1	0	0	0	0	0	1	2	0	0	1	1	0	4	1	2	1	2	1	2	9
203	19RP4		1	0	1	0	0	0	2	2	0	0	1	1	0	4	3	3	3	3	2	3	17
204	19RD4		3	2	2	2	3	1	13	3	3	3	3	2	1	15	3	3	2	3	2	3	16
205	20LP1		2	1	1	1	0	0	5	2	0	0	0	0	0	2	1	1	0	2	0	1	5
206	20LP2		1	1	1	1	0	0	4	2	1	0	0	1	0	4	1	2	0	2	1	0	6
207	20LP3		1	0	0	1	0	0	2	1	1	0	0	1	0	3	2	2	1	2	1	1	9
208	20LP4		1	0	0	1	0	0	2	2	0	0	0	1	0	3	2	2	1	2	1	2	10
209	20LD4		2	1	1	1	0	0	5	2	0	0	0	0	0	2	2	2	0	2	2	0	8
210	20RP1		1	2	2	2	0	1	8	2	1	1	1	1	0	6	1	1	0	2	1	0	5
211	20RP2		1	1	1	1	1	0	5	2	0	0	0	1	0	3	1	1	0	1	0	2	5
212	20RP3		1	0	1	0	0	0	2	1	0	0	0	1	0	2	2	2	1	1	1	2	9
213	20RP4		0	0	1	0	0	0	1	1	0	0	0	0	0	1	1	1	1	1	3	0	7
214	20RD4		2	2	1	1	1	1	8	2	2	1	2	2	0	9	2	2	1	3	2	2	12
215	21LP1		2	1	1	1	1	1	7	3	2	2	1	1	1	10	1	2	1	3	1	2	10
216	21LP2		2	1	2	0	1	0	6	2	1	1	1	1	0	6	1	2	2	2	1	2	10
217	21LP3		1	1	1	0	0	0	3	1	1	0	1	1	0	4	2	2	2	2	2	2	12
218	21LP4		0	1	1	0	1	0	3	1	1	1	1	1	0	5	2	3	3	3	2	2	15
219	21LD4		2	1	1	1	1	1	7	3	2	2	1	1	1	10	2	2	2	2	1	2	11
220	21LD5		2	1	1	1	1	0	6	3	2	2	1	1	0	9	2	2	2	2	1	2	11
221	21RP1		2	1	2	1	1	1	8	2	1	2	0	1	0	6	1	1	1	1	1	2	7
222	21RP2		2	1	2	1	1	0	7	2	2	2	0	1	0	7	1	1	0	1	1	2	6
223	21RP3		1	0	1	0	1	0	3	1	1	0	1	1	0	4	2	2	2	1	1	2	10
224	21RP4		0	0	1	1	1	0	3	1	1	1	1	1	0	5	2	3	3	1	1	2	12
225	21RD4		2	1	1	1	2	0	7	2	1	2	0	1	0	6	2	2	2	2	1	2	11
226	21RD5		2	1	1	0	2	0	6	2	1	1	1	1	0	6	2	2	1	2	1	2	10

## Sheet: BM
region	cut	time	distal	rgn1	mod20	mod15	mod10	rgn2
1LD	cut	8	1	3	0.512589	0.203161	0.065347	1
1LP1	cut	8	0	1	0.24013	0.122317	0.053534	1
1LP2	cut	8	0	2	0.15312	0.118734	0.057611	2
1RD	control	8	1	3	0.851611	0.405234	0.149171	1
1RP1	control	8	0	1	0.538371	0.232501	0.081585	1
1RP2	control	8	0	2	0.631142	0.319169	0.160769	2
2LD	cut	8	1	3	0.261711	0.100028	0.049753	1
2LP1	cut	8	0	1	0.200032	0.083565	0.038636	1
2LP2	cut	8	0	2	0.305381	0.149583	0.082374	2
2RD	control	8	1	3	0.504706	0.312728	0.183257	1
2RP1	control	8	0	1	0.343995	0.157854	0.067616	1
2RP2	control	8	0	2	0.273078	0.144944	0.070163	2
3LD	cut	8	1	3	0.225993	0.117617	0.055315	1
3LP1	cut	8	0	1	0.445109	0.194181	0.079554	1
3LP2	cut	8	0	2	0.393753	0.18623	0.083933	2
3RD	control	8	1	3	0.308183	0.155422	0.076578	1
3RP1	control	8	0	1		0.077433	0.035097	1
3RP2	control	8	0	2	0	0.119063	0.061484	2
4LD	control	8	1	3	0.585107	0.28705	0.120131	1
4LP1	control	8	0	1	0.29411	0.140175	0.06393	1
4LP2	control	8	0	2	0.054808	0.037103	0.023365	2
4RD	cut	8	1	3	0.26817	0.152634	0.083769	1
4RP1	cut	8	0	1	0.236686	0.107356	0.048785	1
4RP2	cut	8	0	2	0.083914	0.054154	0.025062	2
5LD	control	8	1	3	0.233802	0.144522	0.07668	1
5LP1	control	8	0	1	0.320528	0.147954	0.06642	1
5LP2	control	8	0	2	0.076697	0.04086	0.021379	2
5RD	cut	8	1	3	0.357383	0.132226	0.056431	1
5RP1	cut	8	0	1	0.527762	0.226838	0.09147	1
5RP2	cut	8	0	2	0.286868	0.148528	0.068404	2
6LD	control	8	1	3	0.333659	0.159205	0.074974	1
6LP1	control	8	0	1	0.207468	0.127467	0.074711	1
6LP2	control	8	0	2	0.21914	0.1178	0.054431	2
6RD	cut	8	1	3	0.472924	0.193763	0.0792	1
6RP1	cut	8	0	1	0.189313	0.087246	0.043017	1
6RP2	cut	8	0	2	0.1701	0.09048	0.045825	2
7LD	control	8	1	3	0.368979	0.169625	0.07563	1
7LP1	control	8	0	1	0.824361	0.352999	0.146494	1
7LP2	control	8	0	2	0.314285	0.171517	0.08391	2
7RD	control	8	1	3	0.489138	0.245553	0.102353	1
7RP1	control	8	0	1	0.618203	0.308816	0.129909	1
7RP2	control	8	0	2	0.215322	0.11042	0.054136	2
10LD	cut	12	1	3	0.193838	0.088428	0.042686	1
10LP1	cut	12	0	1	0.073562	0.045891	0.027783	1
10LP2	cut	12	0	2	0.803559	0.283088	0.11264	2
10RD	control	12	1	3	0.44979	0.21207	0.0944	1
10RP1	control	12	0	1	0.239903	0.131633	0.075304	1
10RP2	control	12	0	2	0.517708	0.231125	0.087531	2
11LD	control	12	1	3	0.343278	0.130966	0.068169	1
11LP1	control	12	0	1	0.231945	0.112789	0.056615	1
11LP2	control	12	0	2	0.097939	0.063222	0.037826	2
11RD	cut	12	1	3	0.145113	0.092125	0.052003	1
11RP1	cut	12	0	1	0.345049	0.150636	0.068151	1
11RP2	cut	12	0	2	0.092078	0.056485	0.033046	2
12LD	control	12	1	3	0.248714	0.121266	0.057403	1
12LP1	control	12	0	1	0.295619	0.14953	0.067415	1
12LP2	control	12	0	2	0.095137	0.054867	0.031513	2
12RD	cut	12	1	3	0.339593	0.169299	0.072659	1
12RP1	cut	12	0	1	0.186794	0.09077	0.043872	1
12RP2	cut	12	0	2	0.327529	0.16043	0.069647	2
13LD	control	12	1	3	0.498489	0.195539	0.0766	1
13LP1	control	12	0	1	0.152729	0.0703	0.037728	1
13LP2	control	12	0	2	0.310546	0.141196	0.061745	2
13RD	cut	12	1	3	0.17203	0.083332	0.041934	1
13RP1	cut	12	0	1	0.290844	0.123588	0.056568	1
13RP2	cut	12	0	2	0.294703	0.152993	0.074499	2
14LD	control	12	1	3	0.369827	0.158639	0.071785	1
14LP1	control	12	0	1	0.577864	0.232957	0.089625	1
14LP2	control	12	0	2	0.269152	0.133361	0.062446	2
14RD	control	12	1	3	0.1988	0.110401	0.061572	1
14RP1	control	12	0	1	0.202009	0.102994	0.052878	1
14RP2	control	12	0	2	0.296959	0.15138	0.073925	2
8LD	cut	12	1	3	0.191875	0.091762	0.044669	1
8LP1	cut	12	0	1	0.202234	0.089835	0.049377	1
8LP2	cut	12	0	2		0.116273	0.053258	2
8RD	control	12	1	3	0.144897	0.083441	0.051193	1
8RP1	control	12	0	1	0.301052	0.166464	0.080359	1
8RP2	control	12	0	2		0	0.08976	2
9LD	cut	12	1	3	0.352165	0.183048	0.093502	1
9LP1	cut	12	0	1	0.190562	0.096143	0.052515	1
9LP2	cut	12	0	2		0.857573	0.222915	2
9RD	control	12	1	3	0.20745	0.101397	0.055729	1
9RP1	control	12	0	1	0.392454	0.195022	0.091039	1
9RP2	control	12	0	2	0.523205	0.234378	0.086073	2
15LD	cut	16	1	3	0.502759	0.194842	0.091949	1
15LP1	cut	16	0	1	0.211893	0.090794	0.041732	1
15LP2	cut	16	0	2	0.118879	0.074133	0.047705	2
15RD	control	16	1	3	0.687198	0.295993	0.12858	1
15RP1	control	16	0	1		0	0.128586	1
15RP2	control	16	0	2	0.137397	0.073649	0.039286	2
16LD	cut	16	1	3	0.076392	0.043301	0.026914	1
16LP1	cut	16	0	1	0.038952	0.027299	0.021	1
16LP2	cut	16	0	2	0.301905	0.144247	0.065655	2
16RD	control	16	1	3	0.142899	0.071649	0.040176	1
16RP1	control	16	0	1	0.262455	0.134137	0.067722	1
16RP2	control	16	0	2	0.16645	0.07097	0.036328	2
17LD	cut	16	1	3	0.431008	0.209252	0.092238	1
17LP1	cut	16	0	1	0.330497	0.157783	0.073186	1
17LP2	cut	16	0	2	0.5935	0.303251	0.137788	2
17RD	control	16	1	3	0.154331	0.092025	0.062158	1
17RP1	control	16	0	1	0.263714	0.13274	0.059416	1
17RP2	control	16	0	2	0.752545	0.408089	0.178226	2
18LD	control	16	1	3	0.15202	0.085603	0.048226	1
18LP1	control	16	0	1	0.219599	0.101266	0.050423	1
18LP2	control	16	0	2	0.53754	0.248011	0.098686	2
18RD	cut	16	1	3	0.211166	0.104259	0.052593	1
18RP1	cut	16	0	1	0.186779	0.092725	0.058234	1
18RP2	cut	16	0	2	0.260079	0.128279	0.059114	2
19LD	control	16	1	3	0.7251	0.278047	0.109787	1
19LP1	control	16	0	1	0.402399	0.217688	0.104381	1
19LP2	control	16	0	2	0.407963	0.193758	0.089127	2
19RD	cut	16	1	3	0.387335	0.179249	0.075014	1
19RP1	cut	16	0	1	0.464361	0.21811	0.094215	1
19RP2	cut	16	0	2	0.149066	0.083752	0.042655	2
20LD	control	16	1	3	0.375526	0.205043	0.11214	1
20LP1	control	16	0	1	0.241246	0.137414	0.071703	1
20LP2	control	16	0	2	0.178808	0.093791	0.051913	2
20RD	cut	16	1	3	0.120148	0.063952	0.033892	1
20RP1	cut	16	0	1	0.08439	0.030089	0.025328	1
20RP2	cut	16	0	2	0.710267	0.363524	0.154032	2
21LD	control	16	1	3	0.324125	0.257974	0.165531	1
21LP1	control	16	0	1	0.218073	0.111916	0.056665	1
21LP2	control	16	0	2	0.202637	0.09461	0.053028	2
21LP2	control	16	0	2	0.263278	0.109762	0.055498	2
21RD	control	16	1	3	0.361823	0.18881	0.085075	1
21RP1	control	16	0	1	0.241523	0.115133	0.056512	1
21RP2	control	16	0	2	0	0.626891	0.204966	2
.	cut	8						cut
.	control	8						cut
.	cut	12						cut
.	control	12						cut
.	cut	16						cut
.	control	16						cut
